# Supplementary material for: Transcriptome analysis reveals temporally regulated genetic networks during Drosophila border cell collective migration
Source: BMC Genomics. 2023 Dec 1;24:728. doi: 10.1186/s12864-023-09839-8 (PMC10693066; doi:10.1186/s12864-023-09839-8)
Supplement: Supplementary file 2 — Supplementary Material 2 [file 12864_2023_9839_MOESM2_ESM.xlsx]

## Sheet: all TPMs
FBtr ID	Pre_2	Pre_3	Mid_1	Mid_2	Mid_3	End_1	End_2	End_3
FBtr0005088	1006.6	1031.52	1780.06	808.83	1435.56	829.35	1248.97	1343.02
FBtr0006151	0	0	10.6	0	0	0	0	0
FBtr0070000	2	6	0	0.63	7	6.89	0	7
FBtr0070002	0	0	0	0	0	0	0	0
FBtr0070003	0	0	0	0	0	0	0	0
FBtr0070006	0	0	0	0	0	9	0	0
FBtr0070007	453	267	184	414	287	133	332	299
FBtr0070008	135	178.04	79	104	85.08	81.83	97.22	154.1
FBtr0070025	519.75	550.98	248.77	388.39	436.58	486.78	543.76	563.16
FBtr0070026	198	376	144	123	234	206	151	302
FBtr0070027	15	110.82	50	30	170.75	30.49	31	160.83
FBtr0070028	0	0	0	14.93	0.72	47.89	0	59.59
FBtr0070029	0	0	0	0	0	2	0	0
FBtr0070032	0	0	0	0	0	0	0	2
FBtr0070034	0	0	0	0	0	0	0	0
FBtr0070035	0	0	0	0	0	0	0	0
FBtr0070036	3	3	10	2	8	5	17	16
FBtr0070038	1361.07	1368.58	1498.3	1359.21	1128.71	1532.19	1736.83	1552.31
FBtr0070040	0	23.45	15	0	0	4.88	62.06	0
FBtr0070041	2891.77	2496.57	1008.16	2152.57	2059.5	890.32	1531.39	1975.56
FBtr0070042	234.86	244.55	148.94	207.79	596.22	228.42	359.05	374.09
FBtr0070043	0	47.18	35.64	47.66	56.69	0	16.62	187.3
FBtr0070044	1004.15	983.68	562.42	1190.07	890.41	525.06	656.31	904.28
FBtr0070045	470	512	572	383	799	362	250	500
FBtr0070046	67	143	99	62	316	203.25	86	201
FBtr0070050	0	0	6.79	0	0.83	14.76	7.58	0
FBtr0070051	11.14	7.18	18.19	3.38	0	21.14	5.71	14.77
FBtr0070052	444.32	844	312.93	317.64	589.99	844.99	381.63	674.84
FBtr0070053	1.78	59.6	14.72	19.37	22.18	14.19	0	32.73
FBtr0070054	11.14	7.18	18.19	3.38	0	21.14	5.71	14.77
FBtr0070055	0.68	0	0.07	1.43	0.01	0.01	0.37	58.72
FBtr0070056	0	28.44	13.14	9.88	3.12	0	0	0
FBtr0070057	1.93	15.6	0	0	0	35.78	0	11.41
FBtr0070058	6734.18	6121.11	5099.75	8496.17	5045.98	4892.92	8219.21	6171.46
FBtr0070059	508.05	0	80.48	572.96	260.35	44.24	465.31	0
FBtr0070060	21.53	70.04	110.78	0	0	44.26	79.38	0
FBtr0070061	16.69	0	141.3	81.28	65.5	158	141.42	79.27
FBtr0070062	346.55	151.39	576.21	767.59	576.16	282.57	764.62	411.27
FBtr0070063	86.48	730.06	236.34	88.86	621.11	249.13	43.56	466.42
FBtr0070064	371.22	571	370.31	0	9.23	252.53	250.79	340.59
FBtr0070065	260.72	0	9.81	619.83	442.24	83.78	332.48	115.53
FBtr0070066	36	114.98	34.93	87	57.81	446.7	293.63	894.6
FBtr0070067	0	0	77.07	0	0	0	0	0.01
FBtr0070068	0	0	0	0	0	57.2	97.98	79.1
FBtr0070069	0	0	3	0	0	3	0	0
FBtr0070070	3	0	0	0	0	2	0	0
FBtr0070071	21	11	18	16	19	31	19	24
FBtr0070072	0	0	1	0	0	0	0	0
FBtr0070073	5	4	10	7	12	4	6	6
FBtr0070074	0	0	5	2	0	0	0	0
FBtr0070075	2	0	0	0	0	1	0	0
FBtr0070076	3.3	5.61	6.59	0	4.85	8.26	2.35	7.38
FBtr0070077	3.18	0	0	1.71	0	0	9.67	7.58
FBtr0070078	19.34	12.35	1.91	3.94	9.23	19.31	41.7	12.1
FBtr0070079	113	244	122	108	129	52	84	109
FBtr0070080	4	3	0	4	0	1	0	8
FBtr0070081	0	0	0	0	0	0	0	0
FBtr0070084	0	0	0	0	0	48.69	0	0
FBtr0070085	21	149.7	31.41	0	0	0.18	0	200.13
FBtr0070086	0	0	0	0	0	0	0	0
FBtr0070087	0	0	0	0	0	0	0	0
FBtr0070088	6.82	20.69	2.58	10.45	2.51	6.45	19.29	14.28
FBtr0070089	281.11	203.67	226.32	623.64	247.75	225.97	697.15	513.76
FBtr0070090	274.29	299.11	321.73	255.57	433.43	327.46	500.84	410.69
FBtr0070091	0	0	6.86	0	0	0	11.21	30.73
FBtr0070092	2023.76	2211.48	629.07	1672.86	1865.08	181.11	659.82	1089.58
FBtr0070093	42.24	575.4	356.93	81.11	236.92	139.89	60.18	192.42
FBtr0070094	343.81	482	300	220	350.44	166.09	104	244
FBtr0070098	665	1003.84	731.26	703	467.49	376.81	603.34	444.15
FBtr0070099	3	4	9	0	5	1	4	4
FBtr0070100	0	0	0	0	1	0	0	1
FBtr0070101	0	0	0	0	7.79	9.81	0	0
FBtr0070102	0	0	10.95	0	0	0	0	41
FBtr0070103	1	11.14	0.57	5	15.89	1	1	5.66
FBtr0070106	64.95	126.85	134.88	61.52	126.13	141.69	76.73	83.5
FBtr0070107	0	0	16	0	0	0	0	54
FBtr0070108	21	67.13	0	22	99.93	15	0	0
FBtr0070109	0	0	0	0	0	0	0	0
FBtr0070110	0	2	2	0	0	0	0	0
FBtr0070115	821	719.01	302	522	489	298.11	576	483
FBtr0070116	57.25	184.07	129.11	64.09	167	84	101	90.55
FBtr0070117	0	0	0	0	0	0	0	0
FBtr0070118	106.75	71.93	71.96	138.91	0	0	0	36.45
FBtr0070119	229	238	134	103	145	53	37	121
FBtr0070120	167.54	930.79	577.58	241.47	445.92	416.5	215.07	417.17
FBtr0070121	184	522.69	320	180	300	268	263	379
FBtr0070122	1765.05	1449.64	922.22	1641.75	1367.52	629.27	1406.41	1344.25
FBtr0070123	46.56	115.01	34.91	24.52	97.27	42.2	30.49	93.3
FBtr0070124	0	61.21	0	8.59	38.81	0	0	0
FBtr0070125	290.07	513.29	377.87	272.86	375.73	300.13	400.24	163.02
FBtr0070126	497.81	588.54	593.33	635.48	662	517.17	842.98	767.07
FBtr0070127	205.13	165.16	128.11	139.59	154.79	82.28	166.71	177.72
FBtr0070128	17.4	0	0	0	0.57	27.26	57.64	0
FBtr0070129	0	0	0	0	0	0	0	13.75
FBtr0070130	48.91	0	0	0	0	0	0	0
FBtr0070131	143.16	1307.64	711.72	349.34	480.27	522.75	133.81	936.36
FBtr0070132	0	1626.57	0	0	111.63	0	0.51	0.66
FBtr0070133	0	0	0	0	0	0	0	0
FBtr0070134	26.57	49.76	22.24	60.91	50	50.69	125	94.04
FBtr0070135	50.88	91.34	0	39	42.43	0	0	0
FBtr0070136	4.12	4.55	0	0	75.73	0	25.72	115
FBtr0070137	0	19.1	45	0	19.34	25	0	0
FBtr0070138	0	65.12	3.95	3.67	27.48	25.65	0	35.6
FBtr0070139	0	0	17	0	2	19	0	7
FBtr0070140	218.31	299.67	77.21	111.6	221.49	34.17	78.77	212.43
FBtr0070141	1067	1339.47	1470	1722.61	1380.27	1788.02	1825.17	1618.88
FBtr0070142	0	0	0	0	0	0	0	0
FBtr0070145	34	35	7	21	24	9	7	18
FBtr0070146	1480	1906	1020	1160	1262.01	810.29	906.52	1018
FBtr0070147	2	7.32	3	0	0	1	3.79	7
FBtr0070148	33769	31914.6	17146.8	32327.4	31823.5	11538.2	19723	22766.2
FBtr0070149	6	20	28	1	8	12	2	11
FBtr0070150	20.92	39.35	17.09	20.42	11.28	27.8	10.57	43.08
FBtr0070151	514.05	2337.28	1327.72	794.37	1215.96	1287.23	780.53	1531.59
FBtr0070155	1929.54	2266.13	815.45	1604.52	1711.48	412.44	1396.81	1477.19
FBtr0070156	3263.69	2744.68	1629.36	2358.08	2049.51	988.5	1706.62	2052.94
FBtr0070157	319.16	177.8	144.49	315.64	181.88	134.09	243.04	158.5
FBtr0070158	34.48	15.91	9.85	40.8	45.56	14.35	9.31	29.94
FBtr0070159	2191	1920	674	1449.45	1446.94	460	950	1145.04
FBtr0070160	72.88	133	29	49	66	20	42	92
FBtr0070161	0	304.81	0	38.95	63.75	0	145.97	0
FBtr0070163	0	0	0	0	0	0	0	0
FBtr0070164	1	0	0	0	0	0	0	0
FBtr0070165	28	81	12	25	48	9	36	65
FBtr0070167	26.19	33.67	54.67	14.77	43.93	28.74	16.79	49.1
FBtr0070168	7.53	3.61	0	37.99	54.37	0	46.88	2.85
FBtr0070169	75.52	78.56	91.18	85.95	76.61	125.42	84.88	44.35
FBtr0070170	37.67	65.15	9	5	100.95	2	12	68.75
FBtr0070171	0	0	0	0	0	0	0	1
FBtr0070172	0	1	0	0	0	0	0	0
FBtr0070173	131	156	51	103	108	32	74	99
FBtr0070174	14.56	5.26	2.27	16	22.63	6.52	6.23	0
FBtr0070175	62.62	76.16	42.24	70	60.47	24.95	21.37	37.11
FBtr0070176	356.48	730.64	217.96	223.81	437.79	215.29	340.57	371.55
FBtr0070177	56.6	201.39	50.25	135.47	88.34	89.58	27.54	132.45
FBtr0070178	164.07	371.52	199.66	40.62	167.19	160.63	236.83	310.67
FBtr0070179	4	3	7	1	0	4	0	2
FBtr0070180	0	0	0	0	0	0	0	0
FBtr0070181	0	3.38	1.67	0	0	9.74	0	13.6
FBtr0070182	365	627	113	171	338	49	76	294
FBtr0070183	45	116.53	94.57	34	62.88	63.96	17	45.32
FBtr0070184	2	0	0	1	0	0	0	1
FBtr0070185	0	0	0.3	0	0	0	0	1
FBtr0070186	1	15	1	7	12	0	2	22
FBtr0070187	2.33	12.85	3	3	1.05	1	0	13.25
FBtr0070188	265.08	470.84	144.84	213.96	392.78	85.31	103.82	280.85
FBtr0070189	2	8.04	0	3	0	2	1	6
FBtr0070195	1	0	1	0	0	0	0	0
FBtr0070197	289.08	218.81	393.96	634.98	429.22	484.31	837.14	416.04
FBtr0070198	0	1	0	0	1	0.85	0	0
FBtr0070199	6	0	0	0	0	8	2	0
FBtr0070200	6	4	3	4	3	1	1	3
FBtr0070201	4	9	2	0	5	8	0	20
FBtr0070202	39	21	59	81	25	24	82	35
FBtr0070203	6	10	12	4	8	492	49	36
FBtr0070204	374	239	230	696	265	262	538	193
FBtr0070205	45.63	79.99	82.37	491.5	181.04	87.1	248.43	90.79
FBtr0070206	0	2	0	0	5	0	0	0
FBtr0070207	7	965	5	98	2028	1	36	380
FBtr0070209	561.28	712.01	619.12	569.82	741.1	561.1	493.39	559.43
FBtr0070211	0	8.76	8.08	0	0	0	0	0
FBtr0070212	241.99	467.65	201	175	470	201	127	266
FBtr0070213	1	16	5	8	2	6	10	3
FBtr0070215	178.68	466.77	552.12	368.19	698.39	319.28	100.91	269.91
FBtr0070216	813.84	715.24	416.82	815.91	639.69	385.22	812.86	512.9
FBtr0070217	247.17	753.76	431.18	332.08	477.31	509.78	307.04	762.1
FBtr0070218	0	0	0	0	0	0	0	0
FBtr0070219	0	0	0	0	0	0	0	0
FBtr0070222	24.92	0	0	0	37.43	0	0	12.24
FBtr0070225	202.48	629.15	279.33	306.34	392.37	400.82	262.39	561.61
FBtr0070230	335	564	122	225	378	105	152	285
FBtr0070231	36	98.09	34	36	51	25	39	50
FBtr0070233	64	168	34	43	104.99	46	52	136
FBtr0070234	12	77	3	8	98	4.99	4	89
FBtr0070235	100.56	315.91	0	0	0	0	0	111.27
FBtr0070236	162	156.17	102	116.03	127.76	61.67	94	138
FBtr0070237	0	53.83	0	19.97	21.24	12.33	0	0
FBtr0070238	6.88	0	0	8.92	0	0	0	0
FBtr0070239	149.51	551.01	38.42	0	396.51	17.24	59.94	259.3
FBtr0070241	115.9	208.92	12.96	45.5	192.86	39.56	29.29	268.55
FBtr0070244	30.5	139.36	16.5	0	71.89	0	0	74
FBtr0070245	22	87	17	15	28	11	14	97
FBtr0070249	354.68	750.07	471.83	376.53	360.49	1474.27	496.31	341
FBtr0070250	24.85	70.85	2.45	25	76.64	0	2.06	40.59
FBtr0070251	0	0	2	0	0	4	0	0
FBtr0070252	0	0	2	0	0	3	0	1
FBtr0070253	2.79	16.28	25.97	14.47	47.23	24.91	22.82	0
FBtr0070254	13.85	35.57	18.62	15.1	8	29.21	12.33	14.07
FBtr0070255	0	0	0	0	0	0	0	0
FBtr0070256	88	144.41	170.88	149	154.89	403.91	446.55	483
FBtr0070257	0	2	1	1	1	6	4	1
FBtr0070258	0	0	0	4	6.63	0	0	17.42
FBtr0070259	1133.21	1292.65	698.78	1100.34	1172.38	1251.23	1057.52	1522.34
FBtr0070260	179.72	569.63	179.84	311.45	242.31	261.29	186.48	264.1
FBtr0070261	0	0	0	8.9	0	0	0	0
FBtr0070262	0	0	0	0	0	0	61.42	59.18
FBtr0070263	63.37	125.8	136.38	64.94	83.54	65.69	61.18	74.13
FBtr0070265	90.54	205.79	205.88	67.44	65.78	32.75	38.1	108.28
FBtr0070266	658.32	1640.72	1911.64	813.63	710.76	892.61	745.3	504.84
FBtr0070269	217	525	252	268	282	296	296.03	346
FBtr0070270	156.1	394.71	161.84	176.1	174	246.48	147.38	285.87
FBtr0070272	0	2	0	0	0	0	0	3
FBtr0070277	108.66	229.94	176.33	103.69	184.57	137.85	63.66	172.62
FBtr0070278	0	0	0	0	0	0	0	0
FBtr0070279	0	84.77	3.3	6	84.57	17	0	118.77
FBtr0070283	154.77	195.27	126	97.27	151.6	452.89	159.85	282
FBtr0070284	0	74.37	18.51	0	16.2	160.41	4.44	101.95
FBtr0070285	0	0	0	0	0	1.31	0	3.17
FBtr0070288	0	0	0	0	0	0	0	0
FBtr0070289	252	108.25	117.94	155.16	99.83	134.18	141.54	291.24
FBtr0070290	9634.81	11550.9	3976.16	10042	6141.63	2820.4	6516.23	5999.28
FBtr0070293	0	0	0	2	2	0	0	0
FBtr0070294	3	10	0	0	0	4	0	19
FBtr0070295	39	43	28	13	31	48	18	50
FBtr0070296	479	467	111	303	333	87	232	246
FBtr0070297	0	209.47	123.26	0	218.45	74.21	60.4	159.25
FBtr0070298	17	24	10	17	10	15	0	11
FBtr0070299	0	0	0	0	0	0	0	0
FBtr0070300	0	0	0	0	0	0	0	0
FBtr0070301	1	0	0	0	0	0	0	0
FBtr0070308	255	228.96	140.89	211.3	169.02	80.24	208	174
FBtr0070310	81	188	35	0	147.12	0	15	0
FBtr0070311	532.48	842.92	790.01	658.41	673.89	716.15	778.18	777.79
FBtr0070312	208	341.19	278	242	201.08	280	207	239
FBtr0070313	0	27.2	22.56	0	3.78	28.29	0	12.46
FBtr0070314	146.47	251.75	30.33	93.11	206.31	18.76	142.52	186.29
FBtr0070315	323.35	444.43	306.58	311.1	283.43	196.11	230.32	246.99
FBtr0070316	0	0	61.65	0	0	29.45	95.94	0
FBtr0070317	292.14	1015.81	673.77	340.94	600.98	584.55	541.68	265.8
FBtr0070318	40.52	106.46	95.97	108.08	317.27	45.49	50.19	224.8
FBtr0070319	0	175.37	0	0	117.75	0	0	24.02
FBtr0070320	0	0	0	0	0	0	0	0
FBtr0070321	165	243	176	197	199	76	130	148
FBtr0070326	29.21	97.36	84.24	0	112.71	37.62	0	0
FBtr0070328	2	13	9	2	8	3	3	17
FBtr0070330	0	0	46	0	39.51	0	0	0
FBtr0070331	252	287.68	127.97	227	158.99	69.95	112	150
FBtr0070334	33.79	52.48	26.63	25.99	11.41	15.59	35.31	15.76
FBtr0070335	0	40.21	24.8	0	17.6	0	0	14.62
FBtr0070336	0	11.15	0	0	4.29	0	0	0
FBtr0070337	93.92	80.17	54.57	103.16	106.63	85.58	63.69	184.73
FBtr0070338	0	2	0	2	1	3	1	3
FBtr0070339	263	445	310	204	261	197	209	314
FBtr0070340	10	17	11	3	13	13	10	11
FBtr0070341	60.25	0	0.06	0.06	0.09	0	0	0
FBtr0070342	85.71	16.27	0	30.35	0	0	29.55	14.11
FBtr0070343	113.94	0	0	66.19	0	0	0	0
FBtr0070344	394.64	717.45	749.62	705.62	773.36	1305.8	1300.87	1195.78
FBtr0070345	207.58	270.03	161.78	249.27	207.92	232.83	127.82	313.66
FBtr0070346	123.71	505.09	167.58	128.01	348.03	297.13	136	385.3
FBtr0070347	289	308	233	327	270	176.99	279	303
FBtr0070349	163.85	204.17	147.02	130	127	171	101.98	159
FBtr0070350	95.42	206.53	88.57	0	158.01	14.75	0	314.34
FBtr0070351	425.23	390.03	342.86	539.85	390.56	298.14	418.68	93.66
FBtr0070352	0	0	0	0	8.9	8.79	0	28.81
FBtr0070353	250.9	379.2	195.17	243.71	218.27	160.26	287.99	277.14
FBtr0070354	0	27.56	0	23.03	0	0	16.59	0
FBtr0070355	6	34	15	27	8	22	5	17
FBtr0070356	49	108.83	20	42	111.27	13	21.72	73.58
FBtr0070362	504.1	1361.18	871	528.07	667.13	795.95	345.82	701.08
FBtr0070363	0	0	0	0	0	55.06	122.25	0
FBtr0070364	326.38	271.33	83.99	245.2	196.51	90.75	222.7	245.56
FBtr0070365	141.49	187.63	43.13	101.71	130.56	47.8	152.97	169.04
FBtr0070366	466.98	484.69	255.95	472.22	493.78	170.81	462.07	428.81
FBtr0070367	0	0	0	0	0	35.51	0	0
FBtr0070368	104	202	83	91	161	43.49	85	177
FBtr0070369	0	124.35	24.08	0	255.51	16	22	145.66
FBtr0070370	0	0	0	0	0	0	0	33.47
FBtr0070371	1120.24	703.7	732.83	1669.28	798.41	1002.23	1658.23	1118.76
FBtr0070372	214.97	259.36	122.98	114.23	161.47	140.51	76.87	178.11
FBtr0070374	0	0	0	0	0	0	0	0
FBtr0070375	251.46	366.24	367.22	273.19	234.38	333.52	277.49	404.92
FBtr0070376	135.53	341.84	117.27	40.04	148.47	145.05	74.17	210.87
FBtr0070377	44.25	251.54	245.08	179.05	179.75	334.78	113.18	227.38
FBtr0070378	60.98	398.19	155.89	59.53	261.7	218.88	106.44	313.33
FBtr0070379	26.88	54.94	53.93	17.81	38.55	38.07	24.85	27.33
FBtr0070380	106.14	199.87	99.01	211.81	194.57	147.66	166.84	204.75
FBtr0070381	29	70.39	2	5.09	109.98	8	7	64.4
FBtr0070382	0	0	0	12.91	0	0	0	13.77
FBtr0070383	0	51.61	0	0	16.02	0	0	24.83
FBtr0070384	0	20.42	0	0	12.72	6.97	0	0
FBtr0070385	0	0	0	0	0	0	0	0
FBtr0070386	390.02	363.86	126.09	342.78	291.55	53.24	248.02	258.47
FBtr0070387	10.83	49.79	5.77	19.52	6.01	5.63	8.19	0.92
FBtr0070388	4	40	11	20	34	16	10	24
FBtr0070389	33.72	49	15	17.14	64.47	5	17	38.17
FBtr0070390	268	289.6	76	203.3	194.94	36.71	98	154.98
FBtr0070392	4	61	4	5	155	2	8	35
FBtr0070393	203	476.47	24.37	81	426	14	0	199.18
FBtr0070396	98	459	109	183	602	108	86	221
FBtr0070397	3	8	9	3	6	11	4	5
FBtr0070398	133.42	245.41	148.11	154.63	230.86	100.87	65.28	164.88
FBtr0070399	18	50	60	29	30	14	5	32
FBtr0070401	127.59	325.19	209.2	147.9	242.04	175.12	91	196
FBtr0070402	0	61.19	0	40.01	122.85	81.84	0	0
FBtr0070403	0	47.73	0	0	32.5	0	0	17.07
FBtr0070404	0	94.93	0	67.02	225.16	117.74	47.77	277.9
FBtr0070405	70.08	42.41	57.12	16.08	61.32	17.8	37.98	37.29
FBtr0070406	372.29	553.63	286.96	292.08	832.16	74.19	82	454.26
FBtr0070407	49.65	51.4	36.84	14.27	45.54	19.18	17.31	27.22
FBtr0070408	94.07	505.12	181.48	102.82	390.99	145.42	33.49	262.33
FBtr0070411	1488.31	2116.15	3166.31	1935.72	1937.56	3735.06	3014.78	2868.02
FBtr0070412	0	0	244.36	0	0	114.97	163.41	0
FBtr0070414	118.59	130.8	83.24	56.06	122.45	65.87	70	125.98
FBtr0070415	6.81	0	37.02	5.88	10.19	27	15.91	10.16
FBtr0070416	6	0	0	3	2	7	7	9
FBtr0070417	0	0	0	0	0	0	0	0
FBtr0070418	311	495	301	327	287	222	344	357.83
FBtr0070419	113.18	151.82	101.5	103.35	128.29	58.17	0	82.7
FBtr0070420	1624.33	2137.87	1324.1	1682.88	1933.78	2964.14	1948	3801.15
FBtr0070421	2	3.33	1.57	4	0	4.63	2.7	0
FBtr0070422	0	6.34	4.25	2	0	4.37	1.3	0
FBtr0070423	0	7	8	1	11	15	2	6
FBtr0070424	0	3.03	2.32	0	0	0	1.68	7.75
FBtr0070425	159.28	330	181	156.86	238.53	236	91	209.83
FBtr0070426	15	28.73	22	0	24	0	8	32
FBtr0070427	3	2.67	1	1	0	3	0	1
FBtr0070428	1	1.33	0	0	0	0	0	0
FBtr0070429	0	622.04	330.32	0	0	0	81.01	0
FBtr0070430	275.38	664.87	343.23	373.77	562.92	361.32	349.27	504.24
FBtr0070431	231.28	429.83	251.5	309.98	356.29	688.57	381	433.49
FBtr0070432	144.83	675.84	355.43	33.7	170.14	286.24	130.05	328.24
FBtr0070433	209.17	745.39	302.24	257.5	397.57	330.41	158.8	249.92
FBtr0070434	691.54	970.77	708.85	749.81	719.62	515.48	629.54	671.08
FBtr0070435	9.84	11.92	42.98	0	10.26	0	0	12.47
FBtr0070436	0	0	0	0	0	1	3	0
FBtr0070437	0	0	0	0	0	0	0	2
FBtr0070438	9.77	65.74	46.66	60.97	1.09	6.76	10.56	77.81
FBtr0070439	39	167.9	129.04	70.77	252.78	110.56	83.38	169.32
FBtr0070440	77.99	305.75	111.5	108.44	195.79	171.82	114.62	289.39
FBtr0070441	125.17	259.19	193.04	273.41	237.28	199.15	317.2	288.52
FBtr0070442	35	102	52	40	71	103	26	68
FBtr0070445	19.68	130.19	13.59	37.86	0	41.11	17.06	39.93
FBtr0070446	4648	4433	2030	3704.11	3775	2203	2977	3039
FBtr0070447	127.83	253.81	132.97	97.59	154.72	136.85	111.8	197.48
FBtr0070448	33.82	109	49.1	53	102	5.43	31	97
FBtr0070457	35.04	368.08	118.65	52.34	113.73	68.56	100.37	80.38
FBtr0070458	52.61	24.56	41.19	38.66	39.12	45.78	4.63	76.73
FBtr0070459	149	141.19	57.73	96.08	166.74	51.73	101.75	122.25
FBtr0070460	12	21	8	3	8	6	3	7
FBtr0070461	0	2	2	2	2	2	1	0
FBtr0070462	24	3	8	1	4	4	0	0
FBtr0070466	0	21.71	31.12	0	175.78	14.87	0	0
FBtr0070467	0	0	0	0	0	0	0	0
FBtr0070468	0	50.15	53.15	50.53	44.95	8.89	22.87	25.5
FBtr0070469	946.92	1650.16	1617.59	1073.08	1440.97	2468.88	1078.31	2264.98
FBtr0070470	0	0	0	0	0	0	0	0
FBtr0070471	483.58	2023.71	1288.01	352.2	1388.01	2602.95	398.1	2019.77
FBtr0070472	0	0	0	0	0	0	0	0
FBtr0070473	0	0	0	0	0	0	0	0
FBtr0070474	6.03	7.92	32.86	6.65	21.93	6.82	31.45	4.75
FBtr0070475	118.23	343.07	363.45	255.43	161.62	317.35	337.58	314.19
FBtr0070476	0	9.22	0	0	0	0	0	8.18
FBtr0070477	198.75	393.1	325.19	271.07	213.58	684.53	169.75	414.74
FBtr0070478	0	0.63	13	0	34	5	25	59
FBtr0070479	673	612.92	381	728	480	334	683	445
FBtr0070480	10	44	25	6	13	35	8	15
FBtr0070481	0	0	0	0	0	0	0	0
FBtr0070482	0	0	0	0	0	0	0	0
FBtr0070484	80	103	46	28	29	19	27	64
FBtr0070485	14	362	8	30	486	2	73	326
FBtr0070486	1	4	1	1	2	0	1	9
FBtr0070487	210	296	277	153	155	205	167	185
FBtr0070488	62.12	166.45	107.01	74.15	81.09	75.33	44.24	83.84
FBtr0070489	0	0	0	0	0	0	0	1
FBtr0070490	56.02	254.74	137	94.99	67.92	148	97	94
FBtr0070491	59.86	151.68	50.91	28.85	98.07	50.98	88.2	125.19
FBtr0070492	9.29	0	6.92	0	0	0	0	0
FBtr0070493	0	9.23	25.77	17.07	24.54	18.42	22.92	8.94
FBtr0070494	76.87	58.58	73.99	34.15	71.98	103.08	50	89.77
FBtr0070495	49.79	652.94	302	124.12	205.22	222.92	118.13	288.21
FBtr0070496	126.09	0.6	0	92.72	231.7	67.54	137.62	190.93
FBtr0070497	243.32	491.64	181.98	214.53	262.08	129.92	53.06	233.2
FBtr0070498	441	671	459	442	421	407	461	441
FBtr0070499	220	362	124	213	208.99	136	194	220
FBtr0070501	289.08	408.08	544.17	665.69	564.72	623.62	1179.89	674.22
FBtr0070502	421.4	975.08	603.81	336.88	651	696.4	378.97	754.85
FBtr0070504	4	39	8	6	10	13	10.12	13
FBtr0070505	1	6	6	3	5	16	1	6
FBtr0070506	4	2	4	2	0	2	3	6
FBtr0070507	686.6	1915.47	1475.6	735	1235.97	1495.61	594	1393
FBtr0070508	0	0	0	0	0	0	0	0
FBtr0070509	4.87	23.94	0	0	13.87	0	4.3	0
FBtr0070511	0	0	0	0	0	0.02	15.16	16.39
FBtr0070512	0	13.63	0	0	3.1	0	8.26	0
FBtr0070513	0	0	0	0	0	0	0	0
FBtr0070515	3.71	0	17.57	15.28	0	36.46	0	0
FBtr0070517	3.74	6.76	0	1.85	43.98	0	0	0
FBtr0070518	0	0	0	0	26.4	0	0	0
FBtr0070519	0	11.11	0	0	10.6	3.39	0	26.41
FBtr0070520	0	2.2	8.48	0	9.64	0	0	34.52
FBtr0070521	0	7.88	0	0	0	0	0	0
FBtr0070522	0	0	0	0	10.89	0	8.07	25.05
FBtr0070523	0	0	0	0	0	0	0	0
FBtr0070525	1379.79	4804.93	3337.94	1391.44	2156.87	2206.85	707.44	1255.67
FBtr0070526	2	0	7	0	0	0	0	0
FBtr0070527	0	0	37.73	28.47	0	104.11	0	0
FBtr0070528	73.63	166.88	466.27	88.63	112.83	748.39	331.4	467.27
FBtr0070529	127.37	223.07	441.04	224.09	171.17	446.04	450.41	169.73
FBtr0070530	1	4	14	0	0	14	3	8
FBtr0070531	2	2	2	2	2	11	5	1
FBtr0070532	0	0	0	0	0	0	0	1
FBtr0070534	0.73	0	2	2.47	0	0	0	0
FBtr0070536	0	4	0	2	0	0	0	6
FBtr0070537	0	0	0	0	0	0	0	0
FBtr0070538	0	0	0	0	0	0	0	0
FBtr0070539	0	0	0	0	0	0	0	0
FBtr0070540	0	0	0	0	0	0	0	0
FBtr0070541	0	0	0	0	0	0	0	0
FBtr0070542	82	105	147	67	50	1306	515.39	1967.19
FBtr0070543	52.91	94.56	42.5	86.67	86.65	80.73	207.43	143.64
FBtr0070546	0	0	0	0	0	0	1	0
FBtr0070550	7	6	1	1	1	10	0	2
FBtr0070551	0	3	0	0	0	0	0	0
FBtr0070552	0	0	0	0	0	0	0	0
FBtr0070553	0	0	0	0	0	0	1	0
FBtr0070554	0	3	0	3	1	0	0	1
FBtr0070555	1	0	0	2	1	0	4	0
FBtr0070556	0	0	2	0	0	0	0	3
FBtr0070557	0	0	0	0	0	0	0	0
FBtr0070558	61.46	130.87	71.48	174.75	10.5	88.43	135.74	167.01
FBtr0070559	0	0	0	0	0	0	0	3.4
FBtr0070560	0	4.22	0	6.32	0	1.82	0	0
FBtr0070561	0	0	0	0	0	0	0	0
FBtr0070562	6	29.42	0	6	8.2	62.07	6.67	40.01
FBtr0070563	0	0	0	0	0	0	0	1
FBtr0070564	2	0	0	2	0	0	0	0
FBtr0070565	0	0	0	0	0	0	0	0
FBtr0070566	0	0	0	0	0	0	0	0
FBtr0070567	2	1	0	0	0	0	0	0
FBtr0070568	278	433.52	401	296.01	281.99	824.64	339	462
FBtr0070569	26.67	131.03	60.08	86.71	59.1	59.26	93.56	40.78
FBtr0070570	0	1	0	0	0	0	0	0
FBtr0070571	0	0	0	0	0	0	0	1
FBtr0070575	0	0	2	0	0	0	0	0
FBtr0070577	78	59	54	56	43	32	81	61
FBtr0070578	0	0	0	0	0	0	0	0
FBtr0070579	0	0	0	0	0	0	0	0
FBtr0070582	209.49	535.44	423.99	230.46	601.07	686.5	375.31	540.14
FBtr0070583	26.93	44.22	60.18	31.36	30.79	100.69	53.62	40.99
FBtr0070584	288.47	402.81	386.3	457.13	436.09	334.68	302.84	416.33
FBtr0070586	236.66	283.04	133.59	208.06	203.3	81.79	76.82	140.26
FBtr0070587	32.29	0	0	0	0	0	0	0
FBtr0070588	0	0	0	12.22	0	0	0	0
FBtr0070589	0	0	1	3	0	3	0	0
FBtr0070590	127	258	81	109	164	111	70	168
FBtr0070591	0	0	0	0	0	0	0	0
FBtr0070592	1	1	0	7	4	2	0	0
FBtr0070596	91.65	198.14	319.15	113.63	150.9	124.85	25.83	92.79
FBtr0070597	0	0	0	0	60.75	90.72	32.49	36.81
FBtr0070598	0	0	0	0	0	0	0	0
FBtr0070599	5.33	2.29	1.34	3.82	1.16	0	0	0
FBtr0070600	102.65	431.98	149.32	124.04	610.44	124.38	87.44	371.44
FBtr0070605	0	4	2	0	0	2	0	0
FBtr0070606	33.98	41.74	9.77	0	0	104.85	14.62	37.78
FBtr0070608	0	2.56	2.35	0	0	0	0	1.14
FBtr0070609	0	0	0	0	0	0	1	15.86
FBtr0070610	16.97	0	0	0	0	0	0	0
FBtr0070611	2599.9	4028.99	2110	2385.68	3124	1673.82	1892.9	2746.84
FBtr0070612	21	37	22	8	29	38	6	25
FBtr0070613	0	0	0	0	29.48	0	0	1.61
FBtr0070616	1204.71	1946.51	1348	1132.06	1892.01	953.86	1256.3	1521.84
FBtr0070617	0	0	11.92	0	0	0	16.62	0
FBtr0070618	1160.65	1184.36	1420.69	1247.94	1251.78	900.04	608.08	941.96
FBtr0070624	1	4	1	0	1	1	0	5
FBtr0070625	108	307	235	119	172	202	101	199
FBtr0070626	76.69	1185.47	580.95	413.51	242.11	503.4	453.83	636.75
FBtr0070627	166.05	70.79	266.86	0	472	163.51	0	0
FBtr0070638	86	134	85	68	120	55	64	85
FBtr0070639	3429.02	3458.01	2833.35	4023.9	3297.52	4023.57	3882.46	3913.99
FBtr0070640	12.86	30.2	12.53	32.43	6.74	0	32.15	6.49
FBtr0070641	3675.19	3064.86	2786.44	3842.12	3858.36	3766.55	2906.4	5271.19
FBtr0070642	15.58	46.18	29.24	15.2	17.26	15.71	6.39	12.99
FBtr0070643	20.79	343.8	134.57	17.97	42.72	70.99	61.56	0
FBtr0070644	84	165	104	90	155	89	95	117
FBtr0070645	4	10	2	0	0	2832.72	217	184
FBtr0070646	0	0	0	0	0	0	0	0
FBtr0070647	0	0	0	0	0	0	0	0
FBtr0070648	460.24	727.75	172.01	261	921	90	138	527
FBtr0070650	0	98.38	8.77	0	254.8	10.8	0	114
FBtr0070651	0	0	0	0	0	43.31	0	0
FBtr0070652	349.81	731	384	429.99	377	346	285	428
FBtr0070654	0	0	0	0	0	0	0	0
FBtr0070655	191	217	92	163	171	67	168	219.01
FBtr0070656	0	0	0	0	0	0	0	0
FBtr0070657	7	4.17	4	3	0	0	2	2.93
FBtr0070658	0	1	0	0	0	0	0	0
FBtr0070659	0	0	0	0	0	0	0	0
FBtr0070660	0	0	0	0	0	0	0	0
FBtr0070661	0	0	0	0	0	0	0	0
FBtr0070663	0	0	2	9	2	22	6	6
FBtr0070664	0	0	0	0	0	28	0	0
FBtr0070665	149.21	236.12	0	168.37	46.14	60.7	167.68	169.65
FBtr0070666	0	154.91	62.69	9.44	15.62	35.71	0	7.58
FBtr0070667	222.11	619.4	600.06	156.15	418.7	777.03	143.03	857.62
FBtr0070668	121.6	264.88	218.03	118.03	201.19	265.07	108.88	177.76
FBtr0070669	396	442	272	336	290	149.21	211	228
FBtr0070670	75	123	36	59	102	41	32	98
FBtr0070671	83.87	259.8	200.65	128	154.02	293	170	229
FBtr0070672	0	0	0	0	0	0	0	0
FBtr0070674	0	0	1.31	0	0	0	0	0
FBtr0070675	1608.77	1370.73	1247.41	2827.78	1657.36	1604.57	3665.53	2147.74
FBtr0070676	12	24	1	13	10	5	4	9
FBtr0070677	2	2	3	2	5	0	3	3
FBtr0070678	100	125	145	91	92	88	35	85
FBtr0070679	0	0	1	0	0	2	0	0
FBtr0070680	408.45	2730.53	1979.47	465.55	270.02	1547.87	737.4	813.16
FBtr0070681	8	19	32.99	5	8	11	7	32
FBtr0070682	178	234	77	147	175	109	146.98	184
FBtr0070683	0	766.07	281.94	0	27.99	216.91	448.47	721.17
FBtr0070684	1048.96	458.81	521.06	1200.01	900.01	588.1	614.54	282.62
FBtr0070685	252.2	1241.96	1135.11	206.65	589.25	989.76	101.29	862.16
FBtr0070686	1049.41	1932.77	1217.59	1060.02	1153.33	690	640.1	1026.4
FBtr0070687	0	0	13.41	0	0	0	0	0
FBtr0070688	1	0	0	0	0	3	0	5.86
FBtr0070689	11	15	16	7	10	10	6	11
FBtr0070690	886.6	719.04	396.78	749.59	761.18	361.04	712	713.41
FBtr0070691	2	0	0	0	0	0	0	0
FBtr0070692	0	0	0	0	0	0	2	0
FBtr0070693	0	0	3	0	0	0	2	0
FBtr0070696	0	8.84	31.31	0	0	0	0	0
FBtr0070697	0	0	1	0	0	0	0	0
FBtr0070698	2110	1254	1114	1820.98	1381.84	801	1358	1005.96
FBtr0070699	33	103	86	35	67.03	88	31	73
FBtr0070701	101.47	172.32	139.84	85.37	179.07	126.79	162	90.2
FBtr0070702	313.47	456.86	550.55	478.4	578.27	549.76	649.39	593.07
FBtr0070704	50.86	3.68	33.61	0	0.53	16.14	7.78	0
FBtr0070706	2313.52	3733.63	2486.87	2981.94	3283.35	2482.97	2378.64	3405.09
FBtr0070707	168.39	567.28	770.39	202.11	405.12	460.46	268.86	381.03
FBtr0070708	471.84	770.73	317.16	541.38	1051.04	186.89	382.09	411.37
FBtr0070709	1488.46	2006.61	831.12	1219.22	1222.29	430.95	586.82	1192.02
FBtr0070710	400.22	407.92	556.08	147.29	209.52	215.89	119.16	158.81
FBtr0070711	184.96	225.59	60.74	206.1	152.07	0	33.06	77.8
FBtr0070712	9	34	23	15	14	8	5	13
FBtr0070713	0	0	0	0	13.7	0	0	0
FBtr0070714	0	5.1	0	0	0	5	0	4.41
FBtr0070715	1	0	0	0	0	0	0	0
FBtr0070716	0	0	0	0	1	1	0	0
FBtr0070717	0	0	1	0	0	0	0	0
FBtr0070721	5	148	4	11	167	3	8	150
FBtr0070723	106.5	79.47	93.56	100.05	107.62	42.71	14.38	182.31
FBtr0070724	195.32	951.6	205.23	423.48	487.75	536.83	267.14	526.95
FBtr0070725	40.34	188.38	38.72	21.14	51.69	115.12	0	72.19
FBtr0070727	0	4	0	0	4	0	2	3
FBtr0070731	0	0	0	0	0	0	0	0
FBtr0070734	0	0	0	0	0	0	0	0
FBtr0070735	0	0	0	0	0	0	0	0
FBtr0070736	0	0	0	0	0	0	0	0
FBtr0070738	0	56.2	3.14	0	10.1	23.77	8.52	0
FBtr0070739	0	0	0	37.84	13.16	0.23	0	0
FBtr0070740	9.71	373.17	0.71	78.26	952.18	0	100.08	488.6
FBtr0070741	0	0	1	3	0	5	2	0
FBtr0070742	10.79	0.22	45.57	0	8.88	18.51	25.7	15.01
FBtr0070748	577	592	326	539	562	276	408	562
FBtr0070749	34.61	2213.46	22	100	3813.66	12.05	280.93	2560.87
FBtr0070750	0	26	0	0	0	0	0	19.18
FBtr0070751	114.98	176.66	90.11	86.36	208.66	60.19	63.63	112.92
FBtr0070752	164.1	318.55	272.42	133.69	45.4	149.71	126.43	165.13
FBtr0070753	0	0	0	0	0	0	0	0
FBtr0070755	17	0	0	0	4	0	0	0
FBtr0070756	138	183.24	67	120	213.02	35	67.02	199
FBtr0070757	1	0	5	2	4	3	2	2
FBtr0070758	3	14	6	3	9	2	1	16
FBtr0070759	0	0	1	0	0	3.01	0	1
FBtr0070762	412	813.83	0.09	102	353.71	0.04	0.01	428
FBtr0070763	219.7	252	235.98	206	171.98	692.82	197	236
FBtr0070764	1	0	8	0	4	15	0	0
FBtr0070772	0	0	0	0	16.15	0	0	0
FBtr0070773	0	0	0	0	0	0	0	0
FBtr0070775	0	68.08	0	0	61.33	0	0	0
FBtr0070776	2	6	2	3	1	4.53	0	0
FBtr0070777	9610.07	28487.9	9226.54	7752.31	14829.8	13190.3	4336.61	19491.5
FBtr0070778	0	0	0	0	0	0	0	0
FBtr0070779	0	0	0	0	0	1	0	0
FBtr0070780	206	230.23	266.35	139	117.13	317.23	152	248.12
FBtr0070781	0	0	1	0	0	0	0	0
FBtr0070782	116	214	123	83	120	103	30	131
FBtr0070783	4445.35	4170.5	3965.35	4328.58	4438.31	4944.66	4567.83	5516.39
FBtr0070784	0	22.86	0	0	0	0	0	0
FBtr0070785	113	189.14	55	115	139	98	105	184
FBtr0070791	0	0	1	0	0	0	0	0
FBtr0070794	378.67	1062.55	658.79	412.29	649.37	386.5	223.16	466.89
FBtr0070795	1144.84	1755.19	1670.61	1056.74	1994.42	1114.27	595.81	1513.39
FBtr0070797	7	12	12	6	4	2	14	11
FBtr0070798	61	159.17	87.51	70	111	127	84	147
FBtr0070799	218.04	442.96	227.3	309.56	174.69	292.61	326.91	476.43
FBtr0070800	24420.3	20192	10459.8	18879	15830.6	8408.62	15218.3	13687.9
FBtr0070801	16662.8	14895.9	11422.6	14207.9	15069	7904.09	10525.4	14604.8
FBtr0070802	3	20	28	8	9.98	22	8	8
FBtr0070804	40.04	40.45	90.9	50.43	22.37	60.16	32.11	27.35
FBtr0070806	2	8	8.88	4	5.36	1	0	0
FBtr0070807	144.12	425.88	112	63.31	181.78	37	59	185.07
FBtr0070808	0	5.79	0	0	0	0	0	0
FBtr0070809	298.91	772.18	373.38	340.16	738.15	382.82	390.26	960.74
FBtr0070813	1	4	1	1	0	8	1	3
FBtr0070814	10	10	8	3	1	10	2	4
FBtr0070815	0	0	0	0	0	0	0	0
FBtr0070816	0	0	0	0	0	0	0	0
FBtr0070817	1	0	0	0	0	0	0	0
FBtr0070819	0	0	0	0	0	0	0	0
FBtr0070820	0	1	1	0	0	2	0	0
FBtr0070821	418.16	932.29	929.88	516.8	763.97	733.33	403.87	890.79
FBtr0070822	1698.09	410.12	3065.52	1198.41	0	3115.66	3991.24	0
FBtr0070823	3797.78	3896.42	3113.91	5703.07	4564.98	3264.16	4799.4	3933.6
FBtr0070824	0	0	35.08	27.61	0	54.39	21.02	29.26
FBtr0070825	73.18	131.22	132.2	43.7	79.71	131	134.37	109.68
FBtr0070826	83.82	217.87	119.8	85.35	243.29	153	86.58	223.32
FBtr0070827	228.27	203.11	64.42	74.55	215.61	27.07	68.99	112.56
FBtr0070828	29.2	13.62	11.55	0	0	0	0	0
FBtr0070829	80	172	143	51	121	103	53	107
FBtr0070830	371	555	265	352	408	207	328	460
FBtr0070832	13	6	1	2	12	2	8	8
FBtr0070833	1	1	3	0	2	1	3	5
FBtr0070836	1	5	4	4	1	4	4	12
FBtr0070837	698.75	1073.41	1420.75	562.65	994.17	1460.66	1092.74	1358.23
FBtr0070839	146.54	208.91	253.6	240.47	270.92	301.86	214.78	430.63
FBtr0070840	102.73	178.44	58.31	84	135	34.99	72.43	121.82
FBtr0070841	0	0	0	0	0	0	30.13	0
FBtr0070842	0	233.86	34.68	55.63	64.53	88.57	0	0
FBtr0070843	61.97	415.98	316.53	150.98	444.48	175.17	92.48	259.47
FBtr0070844	0	0	0	0	0	0	0	0
FBtr0070845	0	0	0	0	0	0	0	0
FBtr0070846	176	310.83	261.37	196.35	186.87	396.44	242.96	282.78
FBtr0070847	240	521	320	220	233	279	184	302
FBtr0070848	1030.1	1542.12	1775.23	985.56	1603.19	2780.23	1699.97	2837.45
FBtr0070849	192	363.07	266	193	344	473	191	433
FBtr0070850	6.05	0	6.47	0	0	0	6.51	15.37
FBtr0070851	16.86	0	0	8.81	0	10.9	0	0
FBtr0070852	10.09	74	24.53	25.19	41	39.1	51.49	41.63
FBtr0070858	264.43	1094.42	249.18	261.13	542.11	289.62	69.58	560.74
FBtr0070859	15.12	63.33	39.85	11.81	35.46	73.88	8.3	53.06
FBtr0070860	0	52.45	2.69	1.82	29.04	17.66	16.85	46.87
FBtr0070861	26	36.53	20	21.72	10.6	18	1	19
FBtr0070862	4	7	3	7	8	1	0	5
FBtr0070863	22	7	12	9	4	12	8	11
FBtr0070864	1	3	3	0	3	3	0	1
FBtr0070865	0	0	0	0	0	0	10	0
FBtr0070866	4.89	19.83	7.46	4	28.39	4.82	10.67	23.38
FBtr0070867	184	268.28	203.1	136.59	212.31	186.97	126.14	191.13
FBtr0070871	0	0	4.97	1	1	13.02	2.3	11.14
FBtr0070872	82.2	23.68	0	0	0	0	0	0
FBtr0070873	111.12	484.51	47.78	83.76	207.48	20.31	20.06	0
FBtr0070874	354.06	628.27	756.49	359.75	305.31	766.33	380.02	369.93
FBtr0070875	81.94	221.09	147.61	139.32	248.66	0	77.99	311.08
FBtr0070877	2127.9	3067.33	2479.21	2847.33	2364.27	3382.42	3576.69	3969.43
FBtr0070878	11	56	58	10	33	54	27	52
FBtr0070879	0	4	9.71	6	5	11	8	7
FBtr0070880	0	0	0.29	0	0	0	0	0
FBtr0070881	1	2	4	1	2	0	0	0
FBtr0070884	71.86	182.52	91.03	171.33	170.58	122.37	123.02	241.72
FBtr0070886	14	8	8	1	2	14	4.01	5
FBtr0070887	1635.46	1505.97	1016.57	1526.62	1299.62	490.6	554.82	762.88
FBtr0070888	55	126	31.64	47.73	36.72	0	12.42	27.11
FBtr0070889	0	19.57	20.42	12.44	0	0	0	0
FBtr0070890	0	4	13	4	0	3	1	2
FBtr0070891	0	0	0	0	0	0	0	0
FBtr0070892	15	1226	12	108	2810	4	73	587
FBtr0070893	0	0	9	0	0	0	0	5
FBtr0070894	280	444	297	281.68	356	164	277	277
FBtr0070895	311	245	220	307	249	123	170	200
FBtr0070896	816	1989.81	888.62	928	1058.99	1153	976	1234.74
FBtr0070897	228.05	367.14	166	192	220.04	204	177.02	176.03
FBtr0070898	26.26	153.12	51.04	50.28	49.71	31.23	70.62	110.53
FBtr0070899	172	507	166	227	303	144	158.8	224
FBtr0070900	77	87	198.63	163	92	443	445	190
FBtr0070901	0	0	0	0	0	0	32.17	0
FBtr0070903	0	0	0	21.49	0	17.48	0	0
FBtr0070904	274.05	254.72	186.16	217.58	222.33	289.98	187.2	291.47
FBtr0070905	863.03	1134.18	1404.81	880.69	1017.98	1035.28	800.85	821.03
FBtr0070906	0	0	21.32	0	0	0	7.95	8.53
FBtr0070907	4673.43	5546.2	4354.59	5615.9	4036.18	3498.6	4944.69	3510.5
FBtr0070909	192.69	144.58	0	383.89	323.2	0	264.97	120.68
FBtr0070910	780.42	2019.62	1291.69	592.9	1407.8	1354.44	527.42	1365.44
FBtr0070912	372.78	531.72	195.87	306.13	420.15	110.6	169.33	312.86
FBtr0070913	16	31	27	17	19	31	14	13
FBtr0070914	458.06	1042.7	1045.09	557.48	723.63	794.3	520.98	685.21
FBtr0070915	1914.32	2287.62	755.74	1890.83	1562.34	608.38	1479.9	1822.42
FBtr0070916	196.38	159.77	171.14	28.54	73.04	59.53	78	200.87
FBtr0070918	71.34	109.27	44.1	74.19	101.87	22.75	56.67	80.14
FBtr0070921	75.82	199.32	51.14	116.82	209.64	72.02	208.84	82.29
FBtr0070922	12	316.09	22	42	579.97	7	52	410
FBtr0070924	220.31	208.52	214.89	271.61	187	108.45	73.27	157.69
FBtr0070925	143	262	209.97	177	148	182	147	205
FBtr0070926	4.61	15.26	13.1	17.07	2.83	15.49	6.06	12.69
FBtr0070930	601.44	1037.72	760.18	628.84	735.66	730.64	619.56	741
FBtr0070933	31268.3	25486.8	34390.8	29217.7	31761	25139.9	21465.2	32813.9
FBtr0070937	272.17	282.64	191.71	331.59	186.06	72.42	350.85	71.63
FBtr0070938	502.83	887.02	882.29	608.81	752.89	886.07	592.14	819.12
FBtr0070943	0	1	11	0	2	9	0	1
FBtr0070944	0	0	0	0	0	0	0	0
FBtr0070945	237.9	1146.68	906.52	415.44	819.52	485.95	441.95	628.72
FBtr0070946	0	0	0	12	479.63	0	0	66.46
FBtr0070947	7	261	6	0	80.14	12	21	160.54
FBtr0070948	0	99.4	47.74	0	0	0	0	0
FBtr0070950	64.52	439.95	17.33	78.97	266.09	77.37	47.97	183.14
FBtr0070951	84.76	197.7	166.89	91.61	113.37	210.54	118.86	184.46
FBtr0070952	547	1247	139	171	560	90	121	540
FBtr0070953	1434.65	2151.4	806.02	1054.61	1857.46	358.61	622.55	1476.63
FBtr0070954	2061.23	2176.56	394.9	1409.14	865.44	298.35	532.49	709.18
FBtr0070955	22.07	112.34	17.82	10.01	26.09	18.04	9.94	49.16
FBtr0070956	0	0	0	0	0	0	0	0
FBtr0070957	63.63	112.69	92.18	184.79	53.76	67.32	0	148.62
FBtr0070959	309.41	1174.73	930.5	346.57	835.49	851.75	313.48	1156
FBtr0070960	0	0	5.92	2	4	0	0	0
FBtr0070961	231.3	388.37	189.96	155.19	217.35	348	54.97	266.15
FBtr0070962	41.7	290.72	291.04	184.79	300.65	0	18.29	254.73
FBtr0070963	177	375	141	216	288	169	187	302
FBtr0070964	274.76	616.41	470.75	320.37	303.84	540.78	303.05	399.84
FBtr0070965	0	59.88	0	0	0	0	0	0
FBtr0070966	373.21	1023.84	864.96	476.4	775.49	564.06	445.2	677.49
FBtr0070967	0	0	66.12	0	0	0	0	0
FBtr0070968	0	0	0	0	0	0	0	72.61
FBtr0070969	24	113	53	20	38	75.59	27.01	36.01
FBtr0070970	185	202	139	236	162	84	228	173
FBtr0070972	0	0	0	0	0	0	0	0
FBtr0070973	0	8.28	2	4	3	2	3	3
FBtr0070974	182	518.41	416.92	227.76	391.97	413.23	192.35	351.98
FBtr0070978	0	0	0	0	0	0	0	0
FBtr0070980	1228.57	2026.94	862.1	1982.08	1198.76	375.76	1178.73	1187.42
FBtr0070981	414.35	436.73	177.14	504.09	476.49	149.69	352.99	480.47
FBtr0070982	56.95	94.36	23.19	56.92	43.96	16.18	40.79	52.94
FBtr0070983	288.22	83.58	0	0	0	0	0	0
FBtr0070984	0	0	0	0	0	0	0	0
FBtr0070985	0	0	0	0	0	0	0	0
FBtr0070986	144.1	383.67	176.42	266.1	121.52	200.06	110.86	0
FBtr0070987	71.66	114.42	157.29	73.12	181.13	117.28	93.3	99.85
FBtr0070988	506.95	1346.38	677.94	587.2	935.76	586.97	317.91	550.85
FBtr0070989	29	65	22	17	44	25	20	40
FBtr0070990	35.56	103.71	31.9	19.29	49.98	30.52	15.14	50.93
FBtr0070991	369.74	464.96	331.1	321	363.27	390.46	262.83	338.41
FBtr0070992	294.23	465.88	227.87	272.97	461.56	197.96	166.66	386.66
FBtr0070993	626.96	584.86	228.35	479.99	500.24	262	472.03	508.09
FBtr0070994	332	700.71	461	390	356.96	396	411	372
FBtr0070995	55.28	185.98	69.7	38.15	67.55	85.46	52.16	102.05
FBtr0071003	17	110	42	9	74	14	31	269
FBtr0071004	249	242	494	476	340	821	751	536
FBtr0071005	3638.32	4173.02	5547.14	5285.07	3279.39	7560.44	4896.94	4776.6
FBtr0071006	572.11	422.98	342.85	693.64	1070.99	767.11	414.7	615.36
FBtr0071007	16.43	83.23	17.35	13.74	59.95	9.16	0	12.16
FBtr0071008	125.57	102.77	40.15	92.26	93.55	35.34	79.5	113.84
FBtr0071009	76.68	35.81	42.53	58.24	60.17	23.62	31.9	16.54
FBtr0071010	0	0	0	0	0	3	0	2
FBtr0071013	9	4	12.86	0	3.88	6.08	21.56	0
FBtr0071014	0	0	6.12	11	1.12	1.92	3.44	7
FBtr0071015	333	391	298	289	339	195.89	145	403
FBtr0071017	0	0	0	124.57	0	0	26.69	0
FBtr0071018	174	433.13	298	97.43	285	341.34	158.31	298.93
FBtr0071019	21.64	133.63	78.57	90.11	78.28	152	105.93	145.92
FBtr0071020	21	88	31	21	86	22	11	69
FBtr0071032	6.06	9.89	17.95	20	24	20	22	22
FBtr0071033	260	326.2	217.07	372.12	245.97	276.89	464.13	371.29
FBtr0071035	446	409	252	389.01	298	256	294	271
FBtr0071036	1480.13	1982.65	1984.01	1728.46	1800.32	2680.54	2268.43	2494.19
FBtr0071037	29.16	36.51	31.88	0	20.54	0	0	0
FBtr0071038	327	277	193	287	240	203	353	254
FBtr0071039	266.68	518.18	339.64	233.27	340.67	236.89	153.97	245.1
FBtr0071040	220.83	221.74	53.74	121.44	157.78	29.88	48.46	140.57
FBtr0071041	48	107	62	47	84	52	37	83
FBtr0071042	113.05	334.33	297.59	67.32	242.99	217.18	146.72	221.59
FBtr0071046	0	0	0	0	0	0	0	0
FBtr0071047	51.23	23.19	0	20	21.85	0	0	0
FBtr0071048	264.17	393	1490.39	418.03	287.83	1220.88	479	557
FBtr0071049	352	988.99	751	455	739	458.58	269	564
FBtr0071051	27	50	95	43	44	59	20	59
FBtr0071052	25.95	219.67	45.71	51.5	353.76	22.48	24.12	209.22
FBtr0071053	38.09	27.66	25.42	0	56.48	8.4	30.77	79.56
FBtr0071054	0	0	0	0	0	0	0	1
FBtr0071055	0	0	0	0	0	0	0	0
FBtr0071056	0	0	0	0	0	0	0	0
FBtr0071057	12	12	1	11	2	0	0	0
FBtr0071058	0	0	0	0	0	0	0	0
FBtr0071059	0	0	0	0	0	0	0	0
FBtr0071060	0	0	0	0	0	0	0	0
FBtr0071063	0	0	0	0	0	1	0	1
FBtr0071064	0	0	0	0	0	0	0	0
FBtr0071065	17	73	32	44	78	21	41	55
FBtr0071066	203.65	543.15	690.32	306.72	327.91	690.81	354.32	541.23
FBtr0071067	0	0	0	0	0	0	0	1
FBtr0071068	67.96	253.29	194.24	86.87	140.92	574.34	199.89	711.99
FBtr0071070	167	516	257	193	245	159	177	259
FBtr0071071	198.03	643.98	497.99	271	375.16	337.24	196	392
FBtr0071072	17.54	150.34	42.26	0	63.45	26.82	40.15	56.14
FBtr0071073	604.88	817.71	371.88	471.72	739.34	158.79	241.39	355.78
FBtr0071074	0	0	0	0	0	0	0	0
FBtr0071075	0	0	0	0	0	0	0	0
FBtr0071076	195.21	487.07	277.84	245	366.59	229.96	156.97	353.83
FBtr0071077	190	357	197	180	262	125	138	227
FBtr0071078	1	0	0	0	1	0	0	0
FBtr0071079	252.55	607.57	356.75	183.89	150.06	59.7	80.23	122.32
FBtr0071081	0	0	0	0	0	0	0	0
FBtr0071083	18	9	20	6	12	11	22	17
FBtr0071087	87.35	261.91	574.32	311.29	202.19	2603.31	2981.79	2617.43
FBtr0071088	5	9	17.99	14	9	30	11	17
FBtr0071089	112.04	334.49	299.22	225.74	189.38	579.55	362.65	395.63
FBtr0071090	244	286	237	147	229	141	112	168
FBtr0071091	1724.53	1794	2600.8	2352.61	1653.38	2215.07	2062.69	1803.92
FBtr0071092	21.61	44.49	68.99	0	0	0	0	0
FBtr0071093	302	366	328.08	405	380	395	457.95	452
FBtr0071094	29567.3	26497.4	15248.8	25565.3	23837.3	12428.1	22080.5	22546.2
FBtr0071095	96.56	194.02	55.84	100.28	235.56	46.19	39.53	161.57
FBtr0071096	852.64	1233.53	455.2	1139.66	742.05	385	680.86	916.91
FBtr0071099	0	8	2	0	0	0	2	2
FBtr0071101	506.06	556.31	352.59	851.97	763.93	485.69	505.64	675.96
FBtr0071102	777.68	930.28	856.72	889.34	876.1	869.26	973.65	991.48
FBtr0071105	1633.32	3486.33	1371.74	2057.7	1758.17	1186.36	1388.9	1826.24
FBtr0071106	4	5	9	1	4	5	5	11
FBtr0071107	329.81	1731.8	1208.55	416.13	1063.06	4734.49	647.18	1029.72
FBtr0071108	228.49	591.31	401.38	192.16	203.15	1229.76	151.69	356.61
FBtr0071109	18.09	16.68	66.08	16.26	34.29	33.74	10.46	27.45
FBtr0071110	13.08	58.02	134.98	29.17	23.7	92.57	8.45	33.16
FBtr0071111	35.7	167.77	8.79	19.53	20.55	35.78	49.46	37.97
FBtr0071112	108.12	590.6	289.3	255.49	752.25	374.45	236.43	594.19
FBtr0071113	32.49	574.88	46.73	163.63	499.53	145.68	77.41	351.23
FBtr0071114	278.39	997.02	570.47	73.71	1018.79	662.61	273.2	950.1
FBtr0071116	4	8	4	4	7	12	0	9
FBtr0071117	371.98	768.19	330.02	500.9	643.12	256.36	316	456
FBtr0071118	142.04	475.78	139.42	0	202.62	194.74	0	203.48
FBtr0071119	182.77	2276.52	1032.83	341.71	1071.81	725.65	372.48	764.95
FBtr0071120	199.57	426.83	444.26	403.1	14.66	201.07	238.07	504.13
FBtr0071121	0	174.72	0	0	655.37	172.79	0	0
FBtr0071122	0	0	0	0	0	0	0	0
FBtr0071123	24	42.82	76	24	28	14	29	61
FBtr0071124	0	0	0	0	3	1	1	9
FBtr0071125	329.99	1204.83	805.18	603.21	788.83	772.95	528.53	910.56
FBtr0071126	106.29	283.52	102.59	188.34	230.98	139.38	159.66	381.96
FBtr0071127	1	10	14	5	4	9	1	9
FBtr0071129	595.92	1841.6	1420.99	1188.29	1711.57	2048.74	1210.79	2204.74
FBtr0071130	1520.08	2876.48	2060.01	1656.76	1697.43	1926.26	1349.09	1767.27
FBtr0071131	91.82	103.53	105.24	52.55	86.97	125.46	66.42	134.24
FBtr0071132	378	1478.72	725	424.51	1846.51	619	304.13	927.84
FBtr0071133	0	5	8	4	2	4	8	4
FBtr0071134	0.44	3.4	7.62	0	0.7	0	0	0
FBtr0071135	72166	62250.6	35254.1	65671.4	54730.2	26263.6	46640.7	48306
FBtr0071136	26.34	34.16	37.02	12.56	65.04	43.34	41.09	23.96
FBtr0071140	220.36	149.57	55.86	271.16	193.97	54.59	109.3	125.13
FBtr0071141	29.62	35.76	29.84	5.41	21.86	15.97	0	11.02
FBtr0071142	51	243	127	58	105	62	24	89
FBtr0071143	777.89	973.75	388.98	593.84	656.96	191	542.05	491.74
FBtr0071145	0	0	17961.3	0	0	0.14	0	0
FBtr0071146	0	3088.83	0	5126.62	2072.71	5307.18	31197.9	12236.4
FBtr0071147	1996.33	52568.2	85281.6	84643.5	34227.7	331008	447318	230370
FBtr0071150	2	1	26	5	1	26	11	6
FBtr0071151	0	31.17	58.91	0	49.19	84.01	0	53.16
FBtr0071152	236	434	465	315	395	369	231	327.86
FBtr0071153	145	209	190	154.06	139	143	104	160
FBtr0071155	20	98	51	47	91	80	46	53
FBtr0071157	0	37	20	0	35	27	33	60
FBtr0071158	42	62	89	44	50	53	55	52
FBtr0071160	0	1	0	0	1	3	0	0
FBtr0071166	196	175	124	230	204	86	313	212
FBtr0071167	4757.33	5132.43	3804.51	4359.56	4389.33	5781.37	3974.35	4349.51
FBtr0071168	844.27	777.3	497.09	691.5	535.61	304.8	535.19	538.53
FBtr0071169	0	19.49	50.68	50.74	16.66	28.31	19.54	60.01
FBtr0071170	49.44	233.94	215.22	0	66.93	492.68	91.72	376.19
FBtr0071171	16.08	76.72	31.77	12.55	27.38	0	10.68	27.35
FBtr0071173	0	0	2	0	1	4	0	2
FBtr0071174	278.15	742.49	558.22	294.51	467.54	416.75	368.72	445.08
FBtr0071175	314	470	320	399	417.91	283	339	370
FBtr0071178	39.83	60.34	52.71	39	34.01	48.42	32	35.92
FBtr0071179	162	142	76.21	76	167	107.93	5.89	71
FBtr0071180	1020.22	1547.76	233.65	689.39	718.58	164.65	212.58	999.48
FBtr0071181	1939.75	1928.45	1277.77	1880.61	1720.42	656.05	1331.13	686.51
FBtr0071183	128.16	123.74	31.2	86.52	123.11	48.87	115.09	148.12
FBtr0071184	0	0	0	0	0	0	0	59.16
FBtr0071185	1.15	62.94	36.59	25.91	18.99	30.35	6.39	37.56
FBtr0071186	1	15	6	6	11	14	1	11
FBtr0071187	0	11	5	2	1	1	2	2
FBtr0071188	15	84.81	38	34	90.51	116	76	101
FBtr0071189	0	4	6	3	2	4	1	7
FBtr0071190	1021	930	494	965	863	308	596	585.99
FBtr0071191	173	340.78	214.21	194.62	258.33	341.69	192	385.92
FBtr0071192	0	15.71	0	0	0	0	0	0
FBtr0071193	3	8	14	0	0	0	0	3.37
FBtr0071194	86	108	73	82	104	39	25	103
FBtr0071197	551.49	724.1	672.07	646.78	605.55	658.8	733.8	575.06
FBtr0071198	146	285	269	149	206	196	112	159
FBtr0071201	7.48	42.2	99.7	32	8	1471.93	301.29	1051.27
FBtr0071202	1	31.99	50	14	19	1530.95	283	416
FBtr0071203	5	52	108	30	16	7103.06	857.88	992
FBtr0071204	3	13.76	21.81	0	4.1	2462.07	363.09	0
FBtr0071207	0	0	0	0	0	0	0	0
FBtr0071208	0	190.3	0	0	0	0	0	0
FBtr0071209	465.17	155.03	0	0	204.9	71.48	124.98	0
FBtr0071212	0	0	0	0	41.2	0	0	0
FBtr0071213	74.79	27.59	144.89	24.05	70.73	138.61	22.87	65.42
FBtr0071214	46.92	87.22	67.56	0	93.75	26.42	22.13	119.03
FBtr0071215	0	0	0	0	0	0	0	0
FBtr0071216	119.2	252.18	87.19	115.82	64.33	0	54.53	97.06
FBtr0071217	0	115.96	18.16	64.21	62.73	0	0	102.4
FBtr0071218	188	152.15	0	7.11	0	14.37	62.1	36.06
FBtr0071219	0	0	0	0	0	0	0	0
FBtr0071220	17.43	186.96	16.29	8.38	39.23	78.72	0	74.34
FBtr0071221	35	138.55	150.45	12.05	110.02	160.57	10.24	131.17
FBtr0071222	699.79	1550.75	1193.59	667.68	1379.27	505.83	404.28	902.55
FBtr0071223	120	178	206	142	127	111	56	159
FBtr0071224	1	0	0	2	0	2	0	3
FBtr0071225	107.01	168	82.09	42.8	89.36	17.68	49	99.45
FBtr0071228	464	1712	263	178	1026	168.03	143	830
FBtr0071230	0	0	0	0	0	0	0	0
FBtr0071231	1	0	0	3	0	2	0	0
FBtr0071232	2	0	1	0	1	3	0	2
FBtr0071233	170	359.65	183.7	167.95	296.7	341.89	141.91	363.41
FBtr0071234	282	597	323	323	361	266	224	381
FBtr0071235	1	4	12	4	5	6	0	1
FBtr0071236	0	0	0	0	208.08	0	6.49	69.4
FBtr0071237	0	137.59	0	0	223.43	12.9	0	176.82
FBtr0071238	0	0	0	0	41.16	0	0	0
FBtr0071239	3	4.98	9.11	3.6	7.25	23.97	6.88	5.65
FBtr0071240	2	13	18	2	9	19	11	19
FBtr0071241	83	88	74	128	80	156	208	136
FBtr0071242	58.97	65.15	64.79	76	129.04	69	98.6	172.48
FBtr0071243	6	0	17.2	2.59	0	3.03	6.12	0
FBtr0071244	15	12	23	0	14	9	14.84	10
FBtr0071245	48	77	57	57	59	45	49	71
FBtr0071246	169.04	266.68	0	100.35	576.17	73.54	122.02	206.86
FBtr0071248	0	0	0	0	30.67	0	21.55	0
FBtr0071249	370	819.05	2219	1180.04	664	4294.92	3680.75	2524.01
FBtr0071250	402.1	511.23	378.42	330.12	473.58	288.14	206.39	303.75
FBtr0071251	183	160	145	141	185	107	130	119
FBtr0071253	0	201.64	161.1	21.25	0	249.82	73.53	27.47
FBtr0071254	0	165.83	77.9	70.43	73	303.97	0	217.52
FBtr0071255	219.28	176.87	71.7	132.19	192.12	54.59	46	73.39
FBtr0071263	30	33	14	19	14	37	13	25
FBtr0071264	0	0	0	0	0	0	0	0
FBtr0071265	0	0	0	0	1	0	0	2
FBtr0071266	169.11	294.16	251.93	221.51	352.09	180.81	115.69	285.18
FBtr0071267	0	33.28	16.5	12.67	22.08	23.56	5.64	10.87
FBtr0071268	31.74	48.01	32.06	38.03	29.59	34.08	20.33	30.38
FBtr0071269	2042.47	2244.32	2335.13	1848.09	1697.16	2481.85	1214.64	2001.87
FBtr0071270	0	2.82	0	37.36	6.14	17.43	0	0
FBtr0071271	23.64	0	13.81	0	0	0	9.29	8.37
FBtr0071272	245.95	0	35.55	10.8	0	39.45	63.1	0
FBtr0071273	135.9	268.57	87.2	15.8	94.15	14.03	0	36.35
FBtr0071274	1810.11	2730.16	2407.91	1528.65	2883.48	1338.06	1446.75	2174.18
FBtr0071275	521.68	798.37	699.38	705.1	608.67	570.08	505.13	592.25
FBtr0071276	8.31	0	0	66.94	18.15	89.43	0	38.57
FBtr0071277	0	0	0	0	36.85	0	0	0
FBtr0071278	425.61	1677.38	661.91	632.84	941.14	587.22	501.84	682.72
FBtr0071279	0	2.33	2	0	0	2	0	0
FBtr0071280	238.91	233.13	146.58	174.88	141.42	80.86	34.61	156.25
FBtr0071281	231.08	512.56	292.88	217.69	288.94	466.23	375.37	390.82
FBtr0071284	14.68	0	17.71	0	0	0	0	0
FBtr0071285	0	91.48	150	44.35	111	45	63	132
FBtr0071286	66	106	55	76	72	32	45	63
FBtr0071287	12	6.67	4	0	2.49	0	2	9.84
FBtr0071288	0	1.33	0	5	2.51	0	0	3.16
FBtr0071289	3167.06	4321.16	2308.71	2841	4354	2866	2841	3612.05
FBtr0071293	74	174	151	107.89	132.06	111	156	174
FBtr0071294	0	1.74	0	0	48.04	72.2	0	0
FBtr0071295	0	54.99	0	0	42.24	105.55	0	0
FBtr0071296	0	170.57	46.51	0	0	169.42	0	124.46
FBtr0071297	226.04	99.09	227.38	189.23	301.91	18.34	307.02	90.97
FBtr0071298	391.15	378.33	221.95	362.99	116.01	351.01	351.66	383.19
FBtr0071299	148.01	429	136.07	175	273.04	239	189	317
FBtr0071300	767	1142.05	755	878	857.08	658	897	793
FBtr0071302	10	32	15	21	24	22	10	23
FBtr0071303	0	41.4	0	0	0	0	1.47	0
FBtr0071304	1	0	4	0	0	0	0	0
FBtr0071305	40	123	35	41	65	34	70.81	110
FBtr0071306	98.9	179.1	92.89	121.79	107.73	55.21	96.8	128.73
FBtr0071307	0	0	1	0	0	0	0	0
FBtr0071308	0	0	0	0	0	0	0	0
FBtr0071309	0	0	0	0	0	0	0	0
FBtr0071310	1	0	0	1	0	1	2	1
FBtr0071311	0	9	7	0	2	1	0	3
FBtr0071313	245.61	351.99	316.46	141.2	328.14	283.86	211.79	386.64
FBtr0071314	0	0	0	0	0	0	0	0
FBtr0071315	92.9	264.11	192.63	111.08	126.06	142.94	63.27	115.9
FBtr0071316	18.99	16.86	0	0	0	0	22.6	14.86
FBtr0071317	0	105.21	129.77	43.01	126.73	32.2	60.05	127.12
FBtr0071319	9.13	0	0	0	11.49	0	0	0
FBtr0071320	0	0	0	0	1.31	8.27	0	6
FBtr0071321	356.59	768.68	485	446.03	258.22	751.67	462	526
FBtr0071324	361	442	276	341	380	212	252	346
FBtr0071326	25.94	2010.83	1130.6	141	825.67	3090.92	931.06	1177.34
FBtr0071327	0	0	69.05	0	11.76	61.12	0	51.76
FBtr0071328	10.89	33.04	23.87	10.1	17.73	27.06	14.83	25.42
FBtr0071329	0	0	0	0	0	0	0	0
FBtr0071331	0	6.75	0	0	0	6.83	0	0
FBtr0071332	326	27.68	228.04	248	323.32	190.85	194.99	201.53
FBtr0071333	3	1	0	2	1	0	0	0
FBtr0071334	521	761	810	740	599	784.01	719	645
FBtr0071335	0	0	0	0	0	0	2	0
FBtr0071336	0	0	1	0	3	1	0	0
FBtr0071338	30	51	42.77	26	33	64	64	104
FBtr0071339	63.1	58.89	0	10.66	67.17	16.82	0	111.29
FBtr0071340	48.01	218.01	137.19	87.55	108.1	148.13	131.2	73.98
FBtr0071341	3	5	5	0	2	2	0	1
FBtr0071342	265	247	189	217	192	129	171	129
FBtr0071343	379	508	177	298.18	297.8	112	202	287
FBtr0071344	3331.04	2710	2187	4167.01	2949	2479	5131.5	3454
FBtr0071345	3269.88	6282.77	3418.95	3534.18	5213.51	3692.66	3216.55	3946.08
FBtr0071346	89.45	471.42	188.79	69.02	244.13	119.14	65.28	383.31
FBtr0071347	23.23	152.4	76.32	24.06	179.2	30.92	9.53	171.34
FBtr0071348	86	151	72	69	125	67	71	121
FBtr0071349	29	120.34	74.59	35.3	188.24	121.52	37.44	170.64
FBtr0071350	151.35	641.58	427.56	221.12	403.35	271.3	367.37	499.96
FBtr0071351	392.15	329.11	246.99	286.85	101.76	137.07	40.02	98.05
FBtr0071352	0	0	0	0	50.17	0	0	0
FBtr0071353	59	62	51	38	56	22	15	45
FBtr0071356	0	1	0	0	1	0	0	0
FBtr0071357	0	47.52	10.96	0	18.18	3.53	0	41.4
FBtr0071358	165	289	258.22	181	205	124	94.11	182
FBtr0071360	41609.2	37390.7	23177.7	34411.1	32644	16449.5	25459.9	30429.2
FBtr0071361	457.19	1395.05	1068.92	417.73	807.59	802.27	378.11	952.11
FBtr0071362	457.19	1395.05	1068.92	417.73	807.59	802.27	378.11	952.11
FBtr0071363	319.25	544.07	373.6	350.57	371.9	344.85	399.75	443.88
FBtr0071366	1062	2316.31	580.86	731.96	1656.22	520.01	488	1228.06
FBtr0071367	0	0	51.58	0	14.18	20.6	0	0
FBtr0071368	357.75	513.93	282.4	318.43	437.11	389.14	225.25	412.12
FBtr0071371	37.94	49	33	38	45	44	73	59
FBtr0071372	423.92	1464.45	1071.48	1497.94	608.38	485.52	1940.52	758.2
FBtr0071373	0	0	0	1	2.34	2.58	0.97	0
FBtr0071374	4	1	5	0	4.66	11.42	3.03	0
FBtr0071379	2	0	1	0	2	0	1	4
FBtr0071381	0	0	0	0	0	1.95	0	1
FBtr0071386	6.13	0	0	0	13.32	0	8.68	0
FBtr0071387	0	0	0	0	0	0	0	0
FBtr0071388	0	0	0	0	0	1	0	0
FBtr0071389	0	0	1	0	0	0	0	1
FBtr0071390	1.77	6	3.78	0	0	4.99	6.8	3.36
FBtr0071391	0	1	0	0	0	0	0	0
FBtr0071392	0	0	0	0	0	0	0	0
FBtr0071393	8	381.04	8	47	327.24	3	48	281
FBtr0071394	0	0	0	0	25.96	0	0	0
FBtr0071395	0	1	0	0	0	0	0	1
FBtr0071397	0	1	0	1	1	3	0	8
FBtr0071398	0	0	0	0	0	0	0	0
FBtr0071402	0	478.09	0	16.58	157.85	23.36	0	82.87
FBtr0071403	38	5.73	6.27	27	22	19	29	26
FBtr0071404	0	61.02	50.09	37.41	22.36	54.71	11.5	42.47
FBtr0071405	0	113.12	0	0	45.41	0	12.08	37.8
FBtr0071406	676.63	679.91	721.56	495.13	525.58	1146.17	642.45	941.86
FBtr0071407	216.34	335.57	282.86	197.69	243.84	548.53	250.27	722.87
FBtr0071408	0	0	0	0	0	0	0	0
FBtr0071410	0	0	0	0	0	11.74	5.86	9.81
FBtr0071411	0	37.77	43.75	16.52	0	444.62	270.73	578.47
FBtr0071412	0	0	0	0	0	0	0	0
FBtr0071415	0.03	158	0.02	0.09	93	0.01	0.01	124
FBtr0071419	475574	248866	297274	697286	352760	313148	711551	349967
FBtr0071420	0	0	4	4	1	2	1	1
FBtr0071421	0	0	0	0	0	0	0	1.66
FBtr0071422	0	10.35	0.49	0	1.46	0	0	43.11
FBtr0071423	0	39.89	28.05	18.72	26.85	0	36	42.48
FBtr0071424	268283	188410	203314	325131	221462	224254	377083	230108
FBtr0071429	0	0	0	0	0	0	0	0
FBtr0071430	238.07	390.55	256.93	264	341.99	183	170	157.07
FBtr0071438	2822.46	2880.59	1008.96	1966.65	2310.52	488.35	1323.09	1656.96
FBtr0071439	365.2	876.12	642.97	508.6	272.26	798.19	605.19	916.53
FBtr0071441	18	55	58	21	32	1045.11	92	132
FBtr0071444	308.57	297.93	234.26	261.19	350.88	217.31	185.33	289.11
FBtr0071445	0	7	8	6	3	6	7	7
FBtr0071446	0	0	0	0	5.06	0	0	0
FBtr0071447	63.67	208.43	86.5	75.96	173.66	136.31	65.91	163.41
FBtr0071448	0	0	0	3	0	2	0	0
FBtr0071449	3500.42	3206.38	1198.79	2243.41	2200.24	576.25	1503.16	1798.44
FBtr0071450	0	30.73	65.44	0	0	26.79	22.99	61.4
FBtr0071451	347.91	218.82	399.77	583.91	203	210.58	750.35	416.47
FBtr0071452	450.43	815.79	501.19	440.97	499.91	522.64	276	441.1
FBtr0071453	0	0	26.44	0	86.03	29.61	0	28.26
FBtr0071458	209	334.54	191.45	182.5	156.94	115.06	102.43	142.36
FBtr0071459	0	22	39	9	9	71	2	21
FBtr0071460	72.31	1079.78	521.49	133.12	450.05	268.16	34.13	226.17
FBtr0071461	1355.7	2364.37	2580.65	1684.39	1349.79	1702.35	1976.97	1993.51
FBtr0071462	2	16	18	2	15	65	14	22
FBtr0071463	2	0	0	2	0	0	0	0
FBtr0071464	0	0	0	0	0	0	0	0
FBtr0071465	129.17	178.64	68.2	77.94	141.68	34.68	57.63	119.95
FBtr0071466	2	33	39	3	2	23	5	13
FBtr0071467	0	13	0	4	0	0	4	0
FBtr0071468	6	0	20	0	7	8	0	11
FBtr0071469	2	1	2	0	0	0	1	3
FBtr0071470	0	1648.17	985.17	0.02	0	531.68	0	0
FBtr0071471	0	2	3	7	6	0	3	3
FBtr0071472	41	179	36	32	215	160	75	168
FBtr0071481	6	23	20	18	18	22	6	42
FBtr0071484	6	3.3	1	2	0	0	0	9.77
FBtr0071486	14.04	41.69	16.52	14.61	9.58	15.4	10.36	10.14
FBtr0071487	38.74	217.43	48.34	21.54	148.41	39.56	26.19	103.96
FBtr0071489	969.86	1985.62	1574.1	1028.12	1182.28	1438.14	1055.81	1113.18
FBtr0071490	4	0	5	0	0	0	0	0
FBtr0071491	93.77	154.35	102.29	83.75	88.5	53.4	54.31	70.98
FBtr0071492	0	0	0	0	0	0	0	0
FBtr0071493	3	10	9	1	1	0	2	16.52
FBtr0071494	195.09	39.39	0	0	285.85	0	0	168.17
FBtr0071495	0	3.14	0	0	0	0	0	0
FBtr0071497	25.68	327.37	142.71	64.83	212.38	163.57	78	242
FBtr0071498	4230.18	8958.13	4368.4	4382.51	8106.15	6000.57	3057.6	8716.07
FBtr0071499	0	0	0	144.05	0	0	0	0
FBtr0071500	1571.04	2415.43	1443.51	2187.24	1840.54	2067.6	2114.21	1780.41
FBtr0071501	95.93	601.8	584.26	152.2	313.85	387.53	131.88	302.82
FBtr0071502	12.37	53.46	47.7	11.91	0	76.05	15.42	51.41
FBtr0071503	703.34	3309.87	2497.45	1011.92	1995.7	1759.09	738.52	1671.7
FBtr0071504	0	0	0	0	0	0	0	0
FBtr0071505	0	0	0	4	2	0	0	0
FBtr0071506	0	0	0	0	0	0	0	0
FBtr0071507	0	2	0	0	0	3	0	0
FBtr0071510	0	0	0	0	8.63	0	0	0
FBtr0071511	136	292	247	109	101	127	111	164
FBtr0071512	0	0	0	0	2	0	0	0
FBtr0071515	0	20.11	0	0	0	0	0	0
FBtr0071517	0	0	0	0	0	0	0	0
FBtr0071519	1	14.01	4	0	278.57	0	125.07	103.03
FBtr0071520	132.28	143.02	52	130.97	115.57	49	90	115
FBtr0071521	1	6.99	0	4.99	0	0	8	10.99
FBtr0071522	2568	2265	1096.35	2478	2023	772	2076	1815
FBtr0071524	348.32	1135.39	961.96	273.42	1081.51	612.31	359.51	735.37
FBtr0071526	438	834.87	545	469	411	452.21	368	464
FBtr0071527	0	0	0	0	0	0	0	0
FBtr0071528	0	0	0	0	0	0	0	0
FBtr0071530	1113	1089	335	834	777	351	776	931.16
FBtr0071532	1885.98	1829.11	2031.94	2152.86	1759.83	2276	2288.9	2255
FBtr0071533	205	326	93	142	219	49	110	177
FBtr0071534	8	35	14.01	8	7	15	9	15
FBtr0071535	0	15.7	23.43	0	91.21	4.76	9.78	23.14
FBtr0071536	0	4	0	0	0	0	0	0
FBtr0071537	60.01	507.5	358.54	77.8	303.58	510.97	283.37	570.66
FBtr0071538	0	0	0	24.85	50.98	12.7	3.53	23.28
FBtr0071539	0	0	17.65	0	0	0	0	22.17
FBtr0071540	6.99	36.58	86.96	139.35	77.91	101.87	61.92	66.01
FBtr0071541	6425.93	4175	6502.15	6467	4619.03	9242.98	7463.32	6461
FBtr0071542	19	65	51	40	31	68.01	34	58
FBtr0071543	6	17	21	5	7	21	2	5
FBtr0071544	8	8	10	7	7	2	3	10
FBtr0071545	50	62.24	41	29	38.17	25	24.1	30
FBtr0071546	1942	5319	5106.47	2430	3032	5442	2431	4715.97
FBtr0071547	161	593	220	198	322	318	126	400
FBtr0071548	369	428	289	303	243	254	342	284
FBtr0071549	522.01	516	474	709	475	343	937	502
FBtr0071553	3	2	0	0	1.56	0	0	0
FBtr0071554	4.05	0	4.6	0	0	0	0	0
FBtr0071555	0	0	0	0	0	0	0	0
FBtr0071556	0	1	6	0	0	4	0	0
FBtr0071559	0	0	0	0	0	0	0	0
FBtr0071560	0	0	0	0	0	0	0	0
FBtr0071561	0	0	0	0	0	1	0	1
FBtr0071562	1269.44	4023.1	1832.62	1142.07	1530.84	1300.58	454.58	1666.7
FBtr0071563	365.35	1030.76	469.96	560.63	838.58	724.93	551.91	639.59
FBtr0071567	0	0	0	0	0	0	0	0
FBtr0071569	1186.62	1039.14	656.9	909.85	1061.24	403.31	582.71	810.48
FBtr0071570	2	1	6	0	0	0	0	0
FBtr0071573	218.81	276.37	369.62	175.06	430.98	454.27	181.81	433.92
FBtr0071575	42	62	114	48	83	78	114.2	81
FBtr0071576	406	532	445	380	396.01	250	242	323.05
FBtr0071578	108.38	54.82	117.07	114.95	66.22	161.15	111.11	120.64
FBtr0071579	16.22	0	56.88	0	0	13.44	52.91	0
FBtr0071580	67.4	32.18	42.05	106.05	35.78	162.41	35.97	69.36
FBtr0071582	2693.59	3861.48	3715.37	4212.85	2783.22	3782.6	4108.05	3758
FBtr0071583	367.07	399	327	453.77	562	663.09	471	617
FBtr0071589	2972.86	4059	2555.04	3291.83	3099.32	2654.9	2042.41	2843.99
FBtr0071590	72.88	323.72	274.35	132.18	180.44	240.95	135.28	357.77
FBtr0071591	165.75	308.22	352.32	137.13	205.69	261.22	252.22	223.82
FBtr0071592	13242	12774.8	6457.24	13802.1	10205.4	5736.5	11561.1	10918.8
FBtr0071593	1684.25	1066.62	886.42	1034.81	1426.05	550.61	917.03	1096.96
FBtr0071599	0	0	58.18	0	27.87	136.43	59.54	113.77
FBtr0071600	0	58.09	21.37	0	193.61	40.19	0	209.96
FBtr0071601	0	0	0	0	0	0	20	0
FBtr0071602	0	0	0	0	13.72	0	0	0
FBtr0071603	2071.84	2725.66	1848.96	2011.87	1587.37	1495.18	1275.13	1342.59
FBtr0071604	1008.3	1696.88	1536.04	928.16	1364.04	979.25	642.59	882.36
FBtr0071606	0	21.63	0	0	13.69	4.6	0	22.93
FBtr0071607	11	95	13	23	128	8	8	88
FBtr0071608	11	51	18	14	29.82	7	20	26.98
FBtr0071609	83	194	63	57	118	80	68	145
FBtr0071610	182	594	351	93	214	698.99	119	317
FBtr0071611	0	0	4	0	1	0	0	3
FBtr0071612	0	1	0	0	2	0	0	0
FBtr0071613	142.89	0	0	16.72	0.01	0	0	0
FBtr0071614	136.11	726	746	444.28	500.99	833	484	676
FBtr0071615	96	206	73	50	129	39	32	128
FBtr0071616	87	136	26	42	130	18	10	117
FBtr0071617	65.2	134.08	148.59	74	106	78	82	146
FBtr0071618	143.25	203.48	215.73	283.97	247.35	195.53	387	304.34
FBtr0071619	15.33	69.55	85.29	31.51	61.8	26.58	11.43	49.64
FBtr0071620	0	0	0	0	0	0	0	1
FBtr0071621	0	0	0	0	0	0	0	0
FBtr0071622	804.18	2013.2	1327.28	900.61	826.73	997.98	507.29	1025.38
FBtr0071623	16.12	118.23	76.19	0	143.49	65.96	0	107.77
FBtr0071624	9.93	69	7.85	27	6.64	25.37	25	40
FBtr0071625	28	40	36	17	16.01	22	10	27
FBtr0071627	0	3	10	0	3	1	0	2
FBtr0071628	186.04	206	136	205	171	126	190.75	199
FBtr0071629	858.49	1982.86	1942.84	991.73	1118.25	1440.12	982.49	733.95
FBtr0071632	63.09	84.86	160.67	39.94	34.01	13.4	144.66	21.46
FBtr0071633	0	0	0	0	0	0	0	0
FBtr0071635	15.62	26.76	40.38	22.41	53.02	20.26	13.98	42.08
FBtr0071636	0	58.27	52.57	49.99	106.14	57.18	0	123.78
FBtr0071637	179.11	402	272.55	328	307.45	375.43	568	441
FBtr0071638	14.89	0	72.45	0	22.55	78.57	0	0
FBtr0071639	1169	1948.04	367	718	1621.95	141	173	865.39
FBtr0071640	228	405.68	343.73	230	256.33	226.68	255.84	340.06
FBtr0071641	809	1944.01	1769	922	1131.05	1578	756	1317
FBtr0071653	307.94	1131.82	638.45	414.16	339.16	1154.95	503.96	715.5
FBtr0071654	230.29	1019.94	676.55	238.85	239.55	969.96	532.67	630.5
FBtr0071658	0	331.55	89.04	0	0	502.12	0.11	135.08
FBtr0071659	0	14.85	0	3.75	0	0	0	0
FBtr0071660	325.5	532.22	594	351	374	501.5	274	368
FBtr0071661	1223.18	4011.02	3477.25	1566.18	2511.99	3161.22	1324.15	3198.63
FBtr0071662	117.81	403.55	216.75	102.82	133.13	195.32	69.85	209.37
FBtr0071663	0	24.59	17	0	47.78	10.58	16.71	63.27
FBtr0071666	109	383	237	128	246	261	140	252
FBtr0071668	1	0	3.11	2	0	0	1	0.95
FBtr0071670	3757	4410	1384	3566	3868	1514.85	3297	3753
FBtr0071671	5.48	69	26.56	21	42.23	17.78	16	30.08
FBtr0071672	76	183.5	72	51.5	136	169.5	43.5	152
FBtr0071673	1100.61	784.79	223.23	1103.48	830.86	179.36	552.75	629.96
FBtr0071674	1418.11	952.77	417.92	1233.18	903.19	392.21	698.98	674.57
FBtr0071675	0	0	0	0	0	0	0	0
FBtr0071676	727.09	863.98	242	534.5	687.93	147.5	237.5	433
FBtr0071677	24.82	17.04	0	0	8.13	0	0	0
FBtr0071678	19	31	19	11	13	11	3	16
FBtr0071679	150	244	189	162	184	153	166	196
FBtr0071680	132.75	141.06	95	121.4	122.23	48.61	121.21	103.95
FBtr0071681	20.67	108.59	52	28.05	56.36	87.19	9.72	47.78
FBtr0071682	8	28.83	168.95	32.55	56.8	387	93.82	531.84
FBtr0071683	349	517	198	282	378	203	291	378
FBtr0071684	29	64.99	108.05	42.12	61	10.57	22.16	37
FBtr0071685	0	0	0	0	0	34.43	8.84	0
FBtr0071686	152	518	217.74	190	258	332	189.87	246
FBtr0071687	88	156	89	128	119	119	99	130
FBtr0071688	22.4	112.69	49.97	10.27	202.73	80.57	67.76	147.93
FBtr0071690	8.85	18.71	0	0	17.56	13.3	2.71	28.21
FBtr0071691	24.15	74.14	20.19	19.88	31.22	36.54	15.69	50.13
FBtr0071692	2	2	1	2	0	4	2	1
FBtr0071695	5	19	18	4	4	14	4	4
FBtr0071697	0	0	1	0	1	0	1	2
FBtr0071699	0	27.43	14.99	7.37	46.69	17.2	39.46	27.17
FBtr0071700	80	112.64	116.91	73.63	52.49	54.39	16.18	97.62
FBtr0071701	106	195	182	116	109	137	59	116
FBtr0071703	2305.03	1872.78	2128.82	3124.64	2176.93	1689.92	2792.54	2238.86
FBtr0071706	204.18	298.51	187.56	239.77	142.97	166.26	207.62	207.07
FBtr0071707	50.59	32.25	94.64	20.99	23.82	34.3	15.05	14.07
FBtr0071708	1063.11	976.54	448.55	519.25	1083.12	116.39	235.31	854.09
FBtr0071709	0	318.48	241.48	299.2	458.79	314.25	250.13	481.47
FBtr0071710	5	23	10	9	7	12	6	18
FBtr0071711	0	0	0	0	31.52	0	0	42.78
FBtr0071712	142	300	159	113.04	161.48	78.45	102	171.22
FBtr0071713	0	0	0	0	0	26.55	0	0
FBtr0071714	0	0	1	0	0	0	0	0
FBtr0071716	0	2.51	1	0	1	0	3	0
FBtr0071720	0	0	0	2	0	0	0	0
FBtr0071723	0	1	0	0	0	0	0	0
FBtr0071726	153.15	436.54	279.53	132.32	127.95	154.37	115.44	208.56
FBtr0071727	0	1	0	0	1	3	0	2
FBtr0071728	1	0	0	0	2	0	0	0
FBtr0071731	0	0	0	0	0	0	0	0
FBtr0071732	0	0	0	0	0	0	0	0
FBtr0071733	0	0	0	0	0	0	0	0
FBtr0071734	0	0	0	0	0	0	0	0
FBtr0071735	0	0	0	0	0	0	0	0
FBtr0071738	0	1	1	0	0	1	0	2
FBtr0071739	0	1	3	0	0	3	0	0
FBtr0071740	2	0	0	0	0	0	0	0
FBtr0071743	0	0	1	0	0	0	1	2
FBtr0071744	0	0	0	0	0	0	0	0
FBtr0071745	0	0	0	0	0	0	0	0
FBtr0071746	282.63	422.43	153.85	374.03	296.17	407.39	196.54	563.54
FBtr0071747	55.25	190.96	339.91	19.97	151.47	149.82	232.18	41.53
FBtr0071749	0	0	0	0	0	0	0	0
FBtr0071755	159	789	560.95	223	493	675	238	537
FBtr0071756	13.72	178.81	20.02	122.01	22.71	414.93	151.28	64.18
FBtr0071757	0	132.32	156.07	27.09	21.74	0	176.51	230.73
FBtr0071758	203	439	300	262	216	306	222	279
FBtr0071760	3	7	11	0	2	2	2	4
FBtr0071761	0	0	0	0	0	16.49	0	0
FBtr0071762	0	0	0	0	0	0	0	0
FBtr0071763	91.47	426.83	539.96	123.17	141.81	772.44	287.8	520.24
FBtr0071764	21.65	239.09	200.64	22.64	58.65	346.34	56.77	130.98
FBtr0071765	1	1	8	1	3	6	2	0
FBtr0071766	10	8	26	6.71	11	20	5	11
FBtr0071767	83	248	158	110	132	113	95	137
FBtr0071769	180	602.71	169	155	359	86	63	300
FBtr0071770	200	655	342	214	230	246	135	283
FBtr0071771	166.07	424.47	453.04	510.78	293.29	157.55	182.87	320.25
FBtr0071772	765.96	716.24	692.96	695.08	672.92	590.45	678.13	526.8
FBtr0071773	1	3	6.07	1	0	3	1	2
FBtr0071774	488	1207	1117	708	715	839	418	692
FBtr0071775	0	0	3.32	0	3.74	0	0	3.65
FBtr0071776	12	59	29.68	10	4.26	34	1	17.35
FBtr0071777	0	0	0	0	0	0	0	0
FBtr0071779	0	0	0	0	0	0	0	0
FBtr0071780	0	0	0	0	0	0	0	0
FBtr0071781	0	1	5	0	0	7	0	4
FBtr0071782	1	4	2	0	0	2	0	4
FBtr0071783	0	2	1	0	0	2	2	0
FBtr0071784	1108.31	998.88	535.21	1082.29	680.57	325.65	616.77	357.89
FBtr0071785	2941.06	3007.99	3612.27	3354.55	1850.71	2952.65	2142.04	2769.79
FBtr0071786	0	24.61	21.75	0	7.8	9.13	24.65	10.65
FBtr0071787	27	61	23	25	68	15	12	45
FBtr0071790	547.41	716	937	943	678	668.99	1187	699
FBtr0071791	0	13.62	0	0	0	0	12.4	0
FBtr0071792	179.96	615.23	507.14	297.91	465.82	629.97	363.13	612.02
FBtr0071793	39.66	344.02	123.61	149.97	117.23	192.66	149.01	132.89
FBtr0071794	0	0	0	0	0	0	0	0
FBtr0071795	0	0	0	0	0	0	0	0
FBtr0071796	0	0	0	0	0	0	0	0
FBtr0071797	10	8	18.11	0	3.26	6.8	0	0
FBtr0071799	0	6	3.01	5	7	13.36	2	2
FBtr0071800	186	239.02	163	188	151	116	171	172
FBtr0071802	22.62	84.44	18	21.06	44.45	5	15	67
FBtr0071803	5	11	11	0	4	1	1	4
FBtr0071804	0	0	0	0	0	0	0	0
FBtr0071805	0	0	0	0	0	1	0	0
FBtr0071806	0	0	0	0	0	0	0	0
FBtr0071811	0	0	0	0	0	0	0	0
FBtr0071812	0	0	0	0	0	0	0	0
FBtr0071813	3398.11	4245.47	2332.48	3655.76	1649.96	3278	3408.5	3393.88
FBtr0071814	74.42	144.63	0	36.64	92.79	0	135.32	130.76
FBtr0071815	1292.62	2533.81	2080.35	1019.35	1494.41	2669.44	996.09	2007.01
FBtr0071816	0	304.49	253.9	245.75	44.55	327.51	92.86	207.93
FBtr0071819	0	0	0	0	0	0	0	0
FBtr0071820	247.26	437.66	495.87	317.53	314.85	389.42	224.03	245.76
FBtr0071821	4	9	12	6	1	19	8	16
FBtr0071822	46.92	64.66	28.64	0	0	30.68	65.02	147.7
FBtr0071823	0	9	3	1	3	0	3	4
FBtr0071826	0	0	0	0	0	0	0	0
FBtr0071827	32	109.68	25	27	88	11	14	75
FBtr0071828	316.86	451.95	304.89	237.92	416.27	301.33	300.44	385.02
FBtr0071830	3	7	1	0	0	3	0	6
FBtr0071832	8	42	5	8	31	0	4	33
FBtr0071833	193	339.89	136	142	280	82	39	151
FBtr0071834	51	159	40	51	162	29	64	124
FBtr0071835	2	16	16	5	4	8	2	14
FBtr0071836	0	4	2	0	0	2	2	1
FBtr0071837	0	0	0	0	0	0	0	0
FBtr0071838	414.99	1864.51	836.06	469.01	692.21	866.3	456	880.88
FBtr0071840	11	19.33	0	8	0	2.62	0	0
FBtr0071841	0	20.67	5	0	40	7.38	10	20
FBtr0071842	159	346	68	136	335	120.01	135	250
FBtr0071843	323.54	267.92	132.51	252.31	124.92	143.65	244.65	155.3
FBtr0071845	1782.56	2499.19	7480.32	3346.19	2081.86	9908.72	6802.86	6488.66
FBtr0071846	0	0	0	0	14.42	0	0	0
FBtr0071847	0	10.55	0	11	0	0	0	10
FBtr0071848	114.87	192.03	36.93	57.11	72.2	64.84	62.03	112.71
FBtr0071849	401.42	612.3	902.12	560.92	349.42	798.47	1471.99	723.83
FBtr0071850	129.61	176.33	280.73	217.45	46.31	315.38	498.39	247.67
FBtr0071851	0	11.41	0	0	0	0	0	0
FBtr0071852	464.74	755.01	857.14	1179.82	627.26	1388.98	1815.81	875.62
FBtr0071853	0	1	0	0	3	0	0	0
FBtr0071854	0	0	1	0	0	3	0	1
FBtr0071855	43313.8	38163.8	20355.7	38108.1	33284.6	15569.2	28818.5	30372.9
FBtr0071856	481	499.55	325.97	555.89	412.69	338.91	604.7	576.07
FBtr0071858	7	0	0	0	0	12	8	5.29
FBtr0071860	489.04	566.74	261.42	346	390.78	138.68	223	325
FBtr0071861	0	7	0	1	0	0	0	0
FBtr0071862	0	4.13	0.85	1	0	0	0	5.47
FBtr0071863	0	0	2.11	2	0	0	0	2
FBtr0071865	719.55	623.25	200.76	468	396.11	356.96	475	381.46
FBtr0071867	0	14.61	0	11.8	12.36	21.96	9.16	14.57
FBtr0071868	99.93	250.13	420.03	202.58	405.49	345.79	224.96	348.54
FBtr0071870	5	1	4	0	1	0	3	1
FBtr0071871	0	0	0	0	1	1	3	0
FBtr0071872	0	2	3	1	0	1	6	1
FBtr0071878	0	0	0	0	0	0	0	0
FBtr0071880	0	0	0	0	0	1	0	0
FBtr0071883	19068.3	22144	8584.8	16422.9	16375.2	4490.52	8882	11353.1
FBtr0071888	9.55	59.55	103.01	11.72	26.3	64.77	19.72	40.34
FBtr0071890	17	31	62	8	9	86	12	27
FBtr0071891	12.08	25.78	60.74	0	14	59.73	10.07	29
FBtr0071893	7	6	13.56	5	4.26	10.11	1	3.14
FBtr0071894	0	3	5	1	1	10	1	0.05
FBtr0071897	59321.3	53081.3	27774.3	46137.5	46971.2	21845.1	36354.5	40513.5
FBtr0071898	8	6	17	6	6	11	2	0
FBtr0071899	8	3	8	3	2	6	1	7
FBtr0071900	33	18.02	14	28	26.01	21	12	0
FBtr0071902	119.9	117.26	86.48	92.07	95.47	117.66	81.03	136.3
FBtr0071903	513	795.11	756	542	465	500.99	465	524
FBtr0071904	185	287	195.4	234	209	195.26	137	243
FBtr0071905	142	164	117	144	130	96	278	171
FBtr0071906	538.24	770.24	585.01	794.58	587.87	580.37	578.68	628.58
FBtr0071907	412.2	360.04	315.09	349.59	343.44	248.74	394	349
FBtr0071909	22.42	51.99	19.23	33	18	61.96	14.95	33.56
FBtr0071910	34.7	519.31	360.63	268.79	302	382.84	308.88	432.76
FBtr0071911	47.61	3033.33	0	248.52	4584.02	28	275.65	2782.75
FBtr0071913	0.96	59.39	0	167.78	85.78	0	53.53	116.56
FBtr0071914	36.43	131	0	122.7	183.08	0	85.83	81.8
FBtr0071919	0	0	0	0	0	0	0	0
FBtr0071920	0	2	3	1	0	2	1	1
FBtr0071921	0	2	4	2	0	4	1	1
FBtr0071922	74.94	235.47	114.24	110	75.5	212	79.4	154
FBtr0071924	60.52	405.48	203.9	93.72	0	137.51	52.32	68.24
FBtr0071927	3	2	2	1	1	2	0	1
FBtr0071928	53.99	79	22.78	9	35	60.23	21	92.27
FBtr0071929	0	0	1	0	0	0	1	1
FBtr0071931	0	14	5	5	4	1	2	13
FBtr0071933	16048	13149.3	11027.8	18125.3	14467.4	14707.9	27936.2	19340
FBtr0071934	0	178.84	40.19	39.89	2.51	65.46	136	247.38
FBtr0071935	43558.3	38086.2	18155	35302.3	33377.6	12499.5	22717.5	27434.8
FBtr0071936	199	269	213.58	194	187.22	140	231	202
FBtr0071937	277.95	523	337	277	347	276.74	263	415
FBtr0071938	102	168	106	86	190	62	62	130
FBtr0071940	14	24	21	15	11	14	9	6
FBtr0071942	8.91	0	0	0	22.07	0	79.79	77.15
FBtr0071943	41.09	127.35	85.5	48.32	18.93	148.44	82.21	133.63
FBtr0071951	0	9.69	0	0	0	0	0	0
FBtr0071953	0	0	0	0	0	0	0	0
FBtr0071958	242.35	0	117.1	0	0	260.45	0	122.61
FBtr0071959	0	55.45	0	29.1	19.01	0	0	128.31
FBtr0071960	40.4	216.21	211.7	36.38	89.82	241.96	93.89	203.73
FBtr0071961	0	41.07	47.35	0	34.67	51.28	10.79	70.52
FBtr0071963	23.29	60.02	25.32	25.17	33.04	33.72	26.89	38.82
FBtr0071964	0	0	1	0	0	0	0	0
FBtr0071965	0	0	0	0	0	0	0	0
FBtr0071966	0	0	1	0	0	0	0	0
FBtr0071967	0	0	0	0	0	0	0	0
FBtr0071968	1	0	1	0	0	0	0	0
FBtr0071969	1	11	6	0	1	0	0	0
FBtr0071973	0	0	0	0	0	0	0	0
FBtr0071974	0	0	0	0	0	0	0	0
FBtr0071975	0	0	0	0	0	0	0	0
FBtr0071976	0	0	0	0	0	0	0	0
FBtr0071977	0	0	0	0	0	0	0	1
FBtr0071978	0	0	0	0	1	0	0	0
FBtr0071979	0	0	0	0	0	0	0	0
FBtr0071980	0	0	0	0	0	0	0	0
FBtr0071982	2298	4189	624	1348.98	2446	367	362	1742
FBtr0071984	237	309	232	199	262	147	183	183
FBtr0071985	44.19	65.82	14.61	14.31	39.22	13.98	109.19	124.63
FBtr0071988	4	180.73	31.98	23	171.02	12	10	213.97
FBtr0071989	0	0	0	0	0	0	0	4
FBtr0071990	0	0	0	0	0	0	0	0
FBtr0071993	0	437	28	74	500	24.44	31	283
FBtr0071994	2646.94	5497.48	1317.27	2689.76	4977.17	702.2	1726.81	3815.35
FBtr0071995	5.27	68.61	19.47	27.49	78.24	7	0	44.45
FBtr0071996	561	1050	441	504	538	536	422	551
FBtr0071998	0	2	0	0	0	0	0	2
FBtr0071999	0	0	0	1	0	0	0	0
FBtr0072001	0	0	0	0	0	0	0	0
FBtr0072002	1	1	0	0	0	1	0	1
FBtr0072006	0	4	0	3	0	0	0	4
FBtr0072010	183	640	359	234	398.05	439.21	159	369
FBtr0072011	4	88	35	12	39	36	15	76
FBtr0072012	7	57	10	11	23	19	6	45
FBtr0072013	242.13	122.73	86.55	257.65	175.63	187.69	198.77	28.33
FBtr0072014	0	57.92	14.68	17.05	14.65	0	58.42	86.16
FBtr0072015	598.87	923.73	740.76	624.3	461.31	784.33	728.81	698.49
FBtr0072016	0	0	1	0	0	1	0	1
FBtr0072019	0	0	0	0	0	0	0	0
FBtr0072020	0	0	0	0	0	0	0	0
FBtr0072021	0	0	0	0	0	0	0	0
FBtr0072022	0	0	0	0	0	0	0	0
FBtr0072023	0	0	0	0	0	0	0	0
FBtr0072024	0	0	0	0	2	0	3	0
FBtr0072025	0	0	0	0	0	0	0	0
FBtr0072027	210	482	147	256.5	221	135	210	311
FBtr0072028	397	642.81	386.46	369.48	353	552.56	381	510.35
FBtr0072029	0	0	10.35	14.52	0	0	0	0
FBtr0072030	4792.56	3947.81	1903.35	3725.85	3259.82	841.64	2040.27	2268.34
FBtr0072031	96.73	128.19	39.26	66.15	69.84	38.76	26.73	47.66
FBtr0072033	2804.2	2572.8	810.37	2036.21	2338.39	486.02	1056.8	1522.51
FBtr0072034	20.22	51.38	23.61	20.79	31.12	13.14	56.2	21.49
FBtr0072036	723	1777	1629	1058	952.01	1882.79	1285.99	1364.84
FBtr0072037	532	971	546	542	445	592	398.12	500
FBtr0072038	0	0	0	0	0	0	0	5.35
FBtr0072040	0	0	0	0	0	0	0	0
FBtr0072041	0	1	0	0	0	0	0	0
FBtr0072043	0	0	0	0	0	0	0	0
FBtr0072044	0	0	0	0	0	0	0	0
FBtr0072045	0	0	0	0	0	0	0	0
FBtr0072046	0	0	0	0	0	0	0	0
FBtr0072047	0	0	0	0	0	0	0	0
FBtr0072048	0	0	0	0	0	0	0	0
FBtr0072049	0	2	0	0	0	0	0	3
FBtr0072050	0	0	0	0	0	0	0	0
FBtr0072051	0	0	0	2	0	0	0	0
FBtr0072052	0	0	0	0	0	1	0	0
FBtr0072056	0	0	0	0	0	0	0	0
FBtr0072057	0	0	0	0	0	0	0	0
FBtr0072058	360.72	654.21	453.6	414.68	341.04	333.53	335.77	339.21
FBtr0072059	8	31	23	2	10	21	11	11
FBtr0072060	323.89	325	109	345	311.02	99	299.56	271
FBtr0072061	1618	1699.43	589.35	1317.61	1320.21	358.78	818.09	963.49
FBtr0072062	367.04	800.69	301.54	251	682.31	152.53	96.38	405.68
FBtr0072063	23	14	17	13	13	20	8	21
FBtr0072064	248.92	594	295	257	261.76	254	180	371
FBtr0072065	19	19.42	19	26.53	18.65	15	21	32
FBtr0072066	0	207.03	135.37	232.43	483.81	47.93	23.49	240.21
FBtr0072067	0	0	0	0	0	0	0	0
FBtr0072068	23.98	0	29.73	0	0	40.25	37.21	24.33
FBtr0072069	127.24	149.61	131.08	66.31	65.55	100.1	97.58	86.01
FBtr0072070	227.43	369.53	327.86	183.23	53.48	463.29	231.75	233.76
FBtr0072071	0	0	1	0	0	0	0	0
FBtr0072072	3.81	205.03	0	14.35	115.81	0	38.69	0
FBtr0072073	0	0	0	0	323.54	0	0	257.51
FBtr0072083	268	328.1	280	290	263	193	193	272
FBtr0072084	122	178	58	110	128.74	74	120	137
FBtr0072085	340	670	220	235	376	164	197	369
FBtr0072087	39.39	800.46	23.64	70.65	608.68	0	107.08	515.29
FBtr0072088	0	6	0	2	0	0	1	0
FBtr0072089	0	0	3	0	0	0	0	0
FBtr0072090	1	1.25	0	3	1	1	0	1
FBtr0072091	685	604.3	314.71	570.22	457.35	272	512	398.93
FBtr0072094	4	5	7	2	0	4	0	0
FBtr0072095	163	224	71	206	169	67	182	148
FBtr0072096	109.1	357.7	355.93	216.88	327	419.61	260.8	433.74
FBtr0072097	0	0	0	0	0	0	0	0
FBtr0072098	31.9	31.3	6.07	23.12	19.27	22.39	8.2	8.26
FBtr0072099	0	106	163.14	0	48.13	64.47	89.17	35.43
FBtr0072100	1	4	0	2	53	1	13	23.37
FBtr0072102	0	0	2	0	0	0	0	0
FBtr0072103	0	0	0	0	0	0	0	0
FBtr0072104	0	0	0	0	0	0	0	0
FBtr0072105	0	0	0	0	0	0	0	0
FBtr0072107	2	0	0	0	1	0	0	1
FBtr0072109	0	0	0	0	0	0	0	0
FBtr0072111	162.87	98.78	93.47	249.45	248.49	31.74	69.69	155.17
FBtr0072112	353.05	754.5	399.15	587.85	392.71	285.06	283.77	466.3
FBtr0072113	87.92	112.59	101.69	0	53.99	45.77	69.85	86.98
FBtr0072114	315.11	665	268	456	580	372	614.44	605
FBtr0072115	4	25	6	5	5	11	3	12
FBtr0072116	1	17	14	2	7	4	1	9
FBtr0072117	0	0	0	3.32	8.96	0	0	0
FBtr0072120	184	457.98	318.01	242.04	255.86	388	269.47	332
FBtr0072121	0	0	2	0	0	1	0	0
FBtr0072122	0	0	0	0	0	0	0	0
FBtr0072123	3	5.67	0	0	5	0	0	0.83
FBtr0072124	100	291	160	114	188	362	123	191
FBtr0072126	1728.53	2054.21	1745.37	2287.5	2147.1	1914.61	2175.43	2052.02
FBtr0072127	207.36	389	339	342.41	251.53	441	584.86	501
FBtr0072128	81	173	44	105	120	40	81	112
FBtr0072129	752	2377.78	2786.12	990	1360	2724.39	760	1796.97
FBtr0072130	0	11.81	6	4.98	16.87	0	4.22	0
FBtr0072131	1	4	16	3	7	7	7	4
FBtr0072132	198.47	413.25	43	68	250.44	20	27	279.57
FBtr0072133	0	1	5	0	4	3	2	11
FBtr0072134	281	728	378	278	311	285	224.71	417
FBtr0072135	0	7.58	6	0	0	0	0	0
FBtr0072136	127.89	103.37	0	39.87	39.13	21.6	51.62	0
FBtr0072137	31.49	79.48	50.83	18.39	31.5	0	80.24	38.71
FBtr0072138	0	0	0	0	0	5.57	0	0
FBtr0072139	0	0	0	0	0	0	0	0
FBtr0072140	216.38	203.38	179.72	266.88	181.98	178.71	269.52	216.34
FBtr0072141	1188	1294	783	1114.58	957	691	1289	1158
FBtr0072142	620.27	617.01	553.39	510.13	349.04	463.78	424.48	506.42
FBtr0072143	24.98	0	87.24	0.4	0	0	0	0.14
FBtr0072144	0	42.28	0	58.63	19.21	76.56	68.55	15.25
FBtr0072145	6.65	7.81	0	0	0	0	0	16.86
FBtr0072146	4	33	15	15	10	30	14	13
FBtr0072147	62	220	97	96.28	94	139	106	150
FBtr0072148	0	6	3.57	1.5	6	1.5	2	3.5
FBtr0072150	3	10	0	6	3	7	3	4
FBtr0072151	620	930	517	614.12	708	473	612	693
FBtr0072152	321	368	233.34	415.06	332	202	413	405
FBtr0072153	0	36.52	0	0	10.69	0	0	0
FBtr0072154	145.06	168.99	97.43	136.42	114.14	98.21	107.26	96.97
FBtr0072155	15.94	97.5	126.57	100.58	81.18	122.79	72.74	133.03
FBtr0072156	173	246	172	193	183	84	100	224
FBtr0072157	286.62	1272.92	686.6	392.42	859.18	1000.41	483.46	951.4
FBtr0072158	546.47	1378.63	1084.18	1173.6	1191.95	1759.31	546.02	1426.44
FBtr0072159	1	22	20	9	16	27	1	27
FBtr0072160	7	25	7	8	7	16	6	11
FBtr0072161	3	2	2	6	2	1	0	1
FBtr0072162	161	252	314.01	224	230	258	232	281
FBtr0072163	2587	2866.13	989.23	2104.09	2377.99	324	1029	1514
FBtr0072164	0	0	0	4	0	0	2.26	0
FBtr0072165	86	160	225	146	132	364	151	239
FBtr0072166	273.53	796.88	484.39	442	584.32	521	311	654
FBtr0072167	125.47	0	0	0	61.23	0	0	0
FBtr0072168	452	1095	613	469	732	448	409.97	643
FBtr0072169	22.54	21.97	12.46	17.1	40	38.26	18.43	12.1
FBtr0072170	0	0	0	0	0	0	5.36	0
FBtr0072172	238.82	272.01	159.03	262.95	300.98	113.45	135.35	207.65
FBtr0072173	33142.1	29341.9	19096	26976.8	30288.3	13272.6	18594.7	24174.3
FBtr0072174	1225.02	1178.59	862.86	784.86	1165.38	528.49	440.53	770.24
FBtr0072175	22391	20642.2	8272.95	24556.5	13597.4	4340.85	14918.7	15716.2
FBtr0072176	32494.5	29162.7	18879.1	24541.8	27104.5	15994.5	19844.8	22994.4
FBtr0072177	429.45	735.5	763.7	479.69	578.39	733.28	567.97	748.05
FBtr0072179	694.88	831.77	535.39	794.65	636.6	820.22	903.12	887.2
FBtr0072185	28747	27232	14669	23721.5	20714.5	11291	18671	21841.1
FBtr0072187	336.26	348.96	342.15	354.79	268	330.73	322	310.02
FBtr0072188	11063.7	8868.95	5785.94	9160	7978.04	5601.08	7938.92	8620.15
FBtr0072189	76.11	75.36	67.59	105.23	102.52	83.28	99.09	126.11
FBtr0072190	13.81	54.03	27.41	18.3	6.68	5.97	4.24	4.48
FBtr0072191	371	836.76	576.75	425.34	568	524.43	375.69	467.56
FBtr0072192	0	0	105.25	6.67	0	36.57	62.31	107.44
FBtr0072193	1.36	0	0.36	0	0	5.97	0	3.74
FBtr0072194	100.11	158.05	112.87	91	107.12	174.53	103.11	168.14
FBtr0072195	0	0	0	0	0	0	0	0
FBtr0072196	397	478	480	468	328	450	527.01	580
FBtr0072197	0	0	0	0	0	0	0	0
FBtr0072201	204	334	194	121.32	327	151	192.07	172.8
FBtr0072202	301.51	318.41	103.79	453.28	208.93	250.09	559.29	574.85
FBtr0072203	167.51	163.59	469.21	301.93	209.79	413.76	441.34	143.36
FBtr0072204	736	1410	1221	830	1107.95	1774.87	851.85	1440
FBtr0072205	57.76	88.69	28.56	31.99	7.78	73.21	3.93	74.35
FBtr0072207	161	232	98	130.72	140	130	106	142
FBtr0072208	79	139	48	74	66	69	56	84
FBtr0072209	5	2	7	0	1	0	1	1
FBtr0072210	57.32	106.49	110.22	71.85	95.78	118.78	24.41	102.55
FBtr0072211	0	0	0	134.75	355.71	133.79	0	0
FBtr0072212	226.73	30.71	197.08	106.33	44.9	77.83	290.92	110.05
FBtr0072213	0	0	0	18.34	29.64	0	59.5	0
FBtr0072214	1572.43	1161.92	866	1925.15	1265.64	864.6	448.74	972.22
FBtr0072215	0	0	0	0	0	0	0	0
FBtr0072216	3013.12	2910.31	2900.67	3385.57	3555.54	2276.07	2146.64	2538.29
FBtr0072217	0	1224.48	661.78	91.56	0	168.32	984.84	0
FBtr0072218	0	0	2.51	0.67	0	0	0	0
FBtr0072219	8775.94	12574.5	3421.6	5707.72	14200.2	1374.33	2115.65	7446.96
FBtr0072220	289	439	321	281	393	267	297	350
FBtr0072221	9.25	0	17.31	0	0	0	0	0
FBtr0072223	217.99	331.96	164.5	202.88	256	168	92.37	159.21
FBtr0072224	0	1	1	0	2	2	0	1
FBtr0072225	370	499	193	252	320	117	220	283
FBtr0072226	1722	1989.75	1458.87	1970	1676.76	2030	2247.71	2108.01
FBtr0072227	61.21	356.64	244.61	139.99	267.76	342.8	238.93	208.89
FBtr0072232	0	12.98	0	0	0	0	0	0
FBtr0072233	106	125	95	94	114	81	89.99	81
FBtr0072234	1222.38	1465.39	978.02	953.71	1144.57	1328.91	958.86	1272.57
FBtr0072235	265	495	297	220	286	1012	260	494
FBtr0072236	301	479	292	325	368	260.86	323	381
FBtr0072237	444	652	495	369	421	416	293.01	530
FBtr0072238	0	0	1	1	2	0	0	0
FBtr0072239	724.65	1749.97	834.63	820	1017	1183	424	1008
FBtr0072241	316.31	405.54	129.43	159.31	298.45	350.94	141.71	258.14
FBtr0072242	331	983	256	390	810	876	249	761
FBtr0072245	1	10	3	2	1	1	0	1
FBtr0072246	0	2	0	0	0	0	0	0
FBtr0072247	8	0	23	8.38	0	1.38	6	0
FBtr0072248	0	0	0	0	0	13.62	0	0
FBtr0072249	409.27	847.93	813.93	392.11	482.76	686.66	301.44	539.65
FBtr0072250	404.72	1422.26	727.5	642	749.38	763.68	491.75	886.06
FBtr0072251	0	7	5	0	4	1	2	2
FBtr0072252	7	8	13	0	4	6	0	1
FBtr0072253	103.61	251.37	65.51	98.76	122.26	82.83	59.75	126.82
FBtr0072254	63	188.48	98.91	205.66	176.99	192.69	228.93	294.67
FBtr0072255	0	39.52	4.09	2.34	8.01	11.26	3.07	21.1
FBtr0072256	85	216	87	76	144	35	58	167
FBtr0072257	6	23.25	42.8	16	0.05	46.08	19	31.95
FBtr0072258	1551.59	3896.87	673.55	702.89	3017.12	317.41	253.17	1417.44
FBtr0072260	98.51	145.68	136.6	0	67.37	60.1	30.36	109.71
FBtr0072261	227	196	142	218	171	122	263	139
FBtr0072262	642	1219	623	698	627	461	605	710
FBtr0072263	202	310.59	125	94	80	26	19	79
FBtr0072264	6	13	9	5	2	1	0	2
FBtr0072265	23.83	43.15	19.47	8.68	28.17	82.62	91.5	473.85
FBtr0072266	0	0	0	8.18	42.13	0	0	20.94
FBtr0072267	0	0	0	0	2	0	0	0
FBtr0072268	15	135	8	34	49.02	4	6	74.52
FBtr0072269	0	0	0	0	57.98	0	0	94.48
FBtr0072270	4395.83	4255.23	3560.23	5251.09	3749.34	4887.16	4004.17	3976.91
FBtr0072271	98.77	120.56	72.26	91.67	94.29	76.03	77.05	75.9
FBtr0072272	267.77	937.44	2076.98	957.59	521.14	2272.43	1305.75	1364.28
FBtr0072274	8	16	2	0	4	3	1	1
FBtr0072275	0	0	0	0	0	0	0	0
FBtr0072276	0	0	0	0	0	0	0	0
FBtr0072277	131	148	72	90.25	112	57	114	95
FBtr0072280	492.58	873.37	447.32	511.53	367.22	246.93	463.77	248.93
FBtr0072281	34.36	576.3	173.03	139.48	247.27	515.62	209.71	507
FBtr0072282	66.64	134.7	113.97	54.52	136.73	34.38	26.29	0
FBtr0072285	188	558	475	235	252	379	203	339
FBtr0072287	646.98	1472	1262	685	792	1165.16	626	991.35
FBtr0072288	0	3	6	0	4	1	2	4
FBtr0072289	0	0	1	0	0	2	0	3
FBtr0072290	1144.57	1226	747	1131.21	1033.29	657.5	1065.5	1013.38
FBtr0072293	0	0	0	0	0	0	0	0
FBtr0072294	0	2	4	1	0	1	0	0
FBtr0072295	0	0	0	0	0	0	0	0
FBtr0072296	0	0	0	0	0	2	0	0
FBtr0072297	0	0	0	0	0	0	0	0
FBtr0072298	1	0.5	2.5	0	0.5	3	0	1.5
FBtr0072299	0	6	2	0	0	0	0	2
FBtr0072300	0	4	1	2	1	2	1	2
FBtr0072302	55	162	51	77	138.82	147	60	180
FBtr0072303	175.46	192.45	85.28	143.93	166.73	68.15	264.82	225.33
FBtr0072304	9.14	62.69	49.18	26.53	30.75	26.3	26.46	41.69
FBtr0072305	1	2	1	3	0	1	0	2.78
FBtr0072307	718	1413.82	862	700.11	999	801	628.96	885
FBtr0072308	163	411	255	209	289	189	155	247
FBtr0072309	0	0	0	0	0	10.53	0	12.11
FBtr0072312	0	0	0	0	0	0	0	0
FBtr0072313	0	2.36	0	0	2	0	0	0
FBtr0072314	2	13	7	6	7	0	2	3
FBtr0072315	59	176.99	240	136	137.91	156	100	134
FBtr0072316	0	1	1	1	1	1	2.99	3
FBtr0072317	78	123	47	62	126	50	68	96
FBtr0072320	267.47	278.09	137.88	232	253.1	299.33	237.24	296.45
FBtr0072321	904	940	442	707	559	441	427	968
FBtr0072322	0	2	4	0	0	1	0	0
FBtr0072323	113	114	41	102	87	27	83	70
FBtr0072324	222.87	240.24	54.75	140.06	158.24	22.61	63.29	105.46
FBtr0072325	268.32	248.64	106.66	172.65	94.43	64.93	77.6	93.77
FBtr0072326	15.31	0	0	0	0	0	0	22.13
FBtr0072327	68.48	63.27	25.88	61.66	38.02	69.9	41	45.41
FBtr0072328	106.44	126.26	136.03	81.29	36.29	104.1	87.95	86.82
FBtr0072332	430	535.97	295	317	361	149	171	262
FBtr0072333	6	10	15	3	9	5	3	10
FBtr0072334	0	0	0	0	7	5	0	4.63
FBtr0072335	0	1	2	0	0	0	0	0
FBtr0072336	0	0	0	0	0	0	0	0
FBtr0072337	0	2	1	1.49	1.34	1.32	1.12	2.97
FBtr0072338	144	303	157	120	180	126	83.9	186
FBtr0072339	4568.17	3994.91	1441	3471.42	3117.54	893.37	2238.64	2265.62
FBtr0072340	712.83	201.84	219	281.58	478.46	73.63	237.37	192.4
FBtr0072342	140.17	343.06	183	164	149.33	49.83	143	180.38
FBtr0072343	0	0	0	137.51	25.11	0	0	29.82
FBtr0072344	170	340	159	237	200	210	271	285.83
FBtr0072346	7.85	70.18	24.53	7.25	74.45	45.25	84.16	17.8
FBtr0072347	0	0	0	0	0	0	0	0
FBtr0072348	1569.16	3260.91	1713.23	1914.46	2129.77	1913.66	1256.22	2246.23
FBtr0072349	19.37	414.09	466.77	89.62	161.27	434.34	57.78	297.77
FBtr0072350	1	0	0	0	0	0	0	1
FBtr0072351	0	0	0	3	0	3	2	0
FBtr0072353	0	0	2	0	0	0	0	0
FBtr0072354	0	3	0	0	0	3	0	0
FBtr0072355	0	0	0	0	0	0	0	0
FBtr0072356	0	0	0	0	0	0	0	0
FBtr0072357	0	0	0	0	0	0	0	0
FBtr0072362	0	1	6	0	0	1	0	0
FBtr0072363	58.2	184.84	232.97	52.05	76.66	181.83	90.82	111.06
FBtr0072364	0	0	0	0	108.44	0	0	0
FBtr0072366	180.57	660.06	403.8	180.08	252.86	382.69	259.52	298.71
FBtr0072367	0	6	6	0	2	6	0	6
FBtr0072368	0	0	0	0	0	0	0	0
FBtr0072369	0	0	0	0	0	0	0	44.81
FBtr0072370	5	17	10	12	9	13	9	22
FBtr0072371	2	29	5	2	12	15	0	12
FBtr0072374	61	108	55	56.99	69	29	26	72
FBtr0072375	176.95	288	135	137	114	136	107	187.18
FBtr0072376	0	0	0	0	0	0	0	0
FBtr0072377	0	0	0	0	0	0	0	0
FBtr0072378	0	0	0	0	0	2	0	0.29
FBtr0072379	0	0	0	0	1	0	0	2.71
FBtr0072380	0	0	0	0	0	0	0	0
FBtr0072391	1081.79	882.2	495.6	1179.17	1103.33	250.61	1193.07	730.18
FBtr0072392	177.85	229.52	189.36	185.38	231.57	117.39	242.18	213.31
FBtr0072393	97.5	180	154.61	121.62	127.14	106.63	149.94	172.31
FBtr0072395	800.25	865.19	522.33	770.64	692.27	402.7	543.68	652.3
FBtr0072396	14.58	52.03	70.36	12.11	18.21	40	4	37.92
FBtr0072397	77	109.41	97	44	71	91	30	109
FBtr0072398	5512.95	6563.74	7155.72	9598.46	5901.14	10246.5	11481.5	8471.1
FBtr0072399	0	0	0	0	0	0	0	0
FBtr0072400	74.26	30.83	83.72	35.04	50.33	102.45	71.23	144.27
FBtr0072401	28.75	0	0	0	0	0	0	0
FBtr0072402	246.93	357.38	619.87	453.82	428.83	810.99	503.04	557.34
FBtr0072403	4	11	23	7	1	9	0	5
FBtr0072404	2	9.8	0	4	5.82	0	6.49	4.07
FBtr0072405	871.85	690.02	450.45	735.72	827.3	234.07	436.25	553.54
FBtr0072406	64283.8	55750.8	30763.7	53935.6	53794.5	23853.2	41620.7	45706.3
FBtr0072409	71	271	132	99	149	103	76	155
FBtr0072410	1.05	2.71	7.34	0	23.9	4.25	18.55	0
FBtr0072411	1294.63	1393.35	971.59	1854.29	1411.6	912.28	1813.21	1461.13
FBtr0072412	219.49	201.69	93.89	179.61	207.11	64.06	103.16	131.39
FBtr0072413	0	0	0	0	0	0	0	0
FBtr0072414	0	0	0	0.71	0	0	0	2.2
FBtr0072415	0	0	0	2.78	0	0	0	3.55
FBtr0072416	2.93	6.22	7.12	0	3.95	1.59	2.29	0
FBtr0072417	653.69	3496.75	1209.3	365.25	758.2	608.85	187.19	907.51
FBtr0072420	11	31	16	9	11	11	3	12
FBtr0072423	107	337	193	96	206	193	72	254
FBtr0072425	148	313	28	89	179	9	35	220.86
FBtr0072426	43	90.38	24	22	38	8	6	50
FBtr0072427	400.07	1152.89	363.59	378.53	430.87	240.85	150.31	464.16
FBtr0072428	119.23	147.16	99.16	66.1	102.03	76.7	35.14	124.33
FBtr0072429	137	186	83	95	127	44	67	135
FBtr0072430	2	2	2	1	0	3	0	4
FBtr0072433	102.67	138.31	32.14	25.52	41.64	9.46	187.09	0
FBtr0072434	259.91	604.8	396.46	434.28	310.1	408.51	394.84	411.65
FBtr0072435	212.71	247.3	207.74	239.55	329.86	161.83	117.07	259.9
FBtr0072436	1458.53	1124.63	570.91	1077.25	908.23	435.45	770.4	838.49
FBtr0072437	307	272.87	91	204	203	71	106	175
FBtr0072441	0	0	1	0	1	0	0	0
FBtr0072442	0	0	0	0	0	0	0	0
FBtr0072443	0	0	0	1	0	0	0	0
FBtr0072444	1	0	1	0	0	0	0	0
FBtr0072448	0	0	0	0	0	0	0	0
FBtr0072449	5	18	13	4	1	4	0	1
FBtr0072450	0	0	0	0	0	0	0	0
FBtr0072451	45.83	49	82	53	33	66	52.96	51
FBtr0072454	0	0	0	0	0	0	0	0
FBtr0072455	0	0	0	0	0	0	0	0
FBtr0072457	0	0	0	1	0	0	0	0
FBtr0072458	0	0	0	0	0	0	0	0
FBtr0072459	0	0	0	0	0	0	0	0
FBtr0072461	0	0	5	0	0	0	0	0
FBtr0072462	0	13.57	0	3.94	7.24	0	0	9.41
FBtr0072463	4	6	1	0	2	3	0	3
FBtr0072464	262.34	1332.65	2878.9	553.29	767.45	1217.49	341.81	1090.82
FBtr0072465	67.82	271.94	234.5	56.19	328.47	160.83	100.9	266.14
FBtr0072466	16.19	215.86	275.8	50.3	84.5	318.98	119.75	180.12
FBtr0072467	1.73	222.83	307.82	162.13	368.17	266.16	0	320.51
FBtr0072468	68.61	553.61	393.25	185.15	0	373.86	186.4	103.93
FBtr0072469	62.42	62.48	72.94	20.99	46.3	49.46	43.37	102.02
FBtr0072470	124.92	253.07	348.75	276.2	330.52	79.22	0.16	410.91
FBtr0072471	0	12.06	325.27	75.65	0	225.74	122.46	342.14
FBtr0072475	19.28	118.55	68.43	0	48.58	91.59	17.48	98.64
FBtr0072476	0	18.36	11.94	11.28	10.71	66.63	9	21
FBtr0072477	213.21	163.14	54.9	48.87	47.06	0	156.15	0
FBtr0072478	596.76	483.57	403.37	455.38	417.64	355.48	337.57	314.32
FBtr0072479	127.5	236.07	0	0	109	197.94	282.82	662.92
FBtr0072480	202.37	101.4	43.23	284.15	249.83	125.34	188.15	176.24
FBtr0072481	189.86	567.55	423.38	175.85	222.17	291.43	451.87	388.87
FBtr0072483	164	385.01	71	108	282	76	142	250
FBtr0072484	42	91	33	44	88.6	37	41	86
FBtr0072486	136.48	246.48	57.57	125.86	214.56	0	83.08	268.77
FBtr0072487	157.52	177.52	220.43	178.14	230.44	213	227.92	93.23
FBtr0072488	2.93	6.98	0.2	9	6.8	0	11	8.95
FBtr0072493	0	4.02	3.8	0	7.2	3.66	0	4.05
FBtr0072499	472.1	1875.16	1195.42	483.65	1187.73	1556.24	520.99	1541.46
FBtr0072501	4	2	14	3	6	18	1	4
FBtr0072503	136.5	199.43	57.6	161.52	152.89	46.75	94.66	137.79
FBtr0072504	0	0	0	0	0	4	0	0
FBtr0072505	7	11	7	4	22	0	4	9
FBtr0072506	611.89	618.2	122.27	237.21	354.63	78.58	242.81	529.61
FBtr0072507	4	14	4	5	8	0	0	1
FBtr0072515	153.26	782.96	589.01	209.46	107.88	520.36	182.73	289.91
FBtr0072516	560.54	1294.41	1317.6	719.8	1177.38	1238.32	503.56	930.61
FBtr0072517	220.88	821.6	616.35	415.73	541.7	514.21	199.1	624.49
FBtr0072518	22.45	48.62	35.38	6.14	23.39	4.04	5.07	28.46
FBtr0072519	1454.06	3849.95	1975.94	533.96	0	1883.16	1617.01	2775.24
FBtr0072520	215.07	758.48	613.68	134.42	595.16	516.11	695.54	538.51
FBtr0072521	0	0	0	0	0	0	0	0
FBtr0072522	0	0.16	325.71	0.04	0	123.31	67.94	0
FBtr0072523	0	547.75	472.68	81.85	166.1	196.27	0	267.09
FBtr0072524	5.21	7.66	0	1.51	5.45	6.46	0	24.46
FBtr0072525	0.39	4.92	4.71	2.97	0	0.59	2.36	0.12
FBtr0072526	157.76	312	180	195.15	236.86	78.65	313	263
FBtr0072527	62.24	0	0	0	19.14	59.35	0	0
FBtr0072528	519.21	877.46	898	548.92	544.92	620.88	372.62	611.55
FBtr0072529	280	388	191	128.52	196.19	179.6	214	296
FBtr0072530	0	0	0	83.48	79.81	11.42	0	0
FBtr0072532	230.2	439.65	0	57.34	305.69	57.77	281.88	0
FBtr0072534	0	0	0	0	0	0	6	0
FBtr0072535	0	0	0	0	0	5.51	0	0
FBtr0072536	6	0	0	0	4	6.49	0	0
FBtr0072537	119	164	96	155	164	69	194	166
FBtr0072538	0	5.98	0	0	0	5.95	0	0
FBtr0072539	0	0	4	7	4	1.05	3	10
FBtr0072540	0	0	2	0	1	0	0	2
FBtr0072541	1	0	0	0	0	0	0	2
FBtr0072546	1	0	2	0	4	0	3	0
FBtr0072547	20.56	20.15	0	22.94	15.73	16.08	25.75	42.63
FBtr0072548	82.51	200.37	49.04	123.61	96.4	179.48	63.43	108.44
FBtr0072549	184.49	535.63	306.96	278.38	297.6	305.49	169.57	290.54
FBtr0072550	0	0	0	0	0	0	0	0
FBtr0072551	380.47	1917.96	956.97	290.91	627.07	699.27	496.06	862.33
FBtr0072552	578.09	1652.21	1175.43	809.16	1608.32	1241.78	609.22	1600.92
FBtr0072553	1	2	4	3	2	3	7	0
FBtr0072554	500.15	1052.95	664.09	534.67	603.24	564.03	515.05	627.63
FBtr0072556	176.51	180.1	98.53	112.33	111.44	88.5	81.2	151.48
FBtr0072557	126	299	205	127	183	193	104	195
FBtr0072558	94.1	178	151	91	123.96	107	70	102
FBtr0072559	131	233.05	166.41	134	203	268.07	293	347
FBtr0072561	0	11	0	0	21	0	3	8
FBtr0072562	1193.71	1513.3	2418.95	1976.06	1410.44	3307.02	2721.91	2256.19
FBtr0072563	7	8	12	1	6	17	1	9
FBtr0072564	122	155	81.64	128	159	84	141	175
FBtr0072565	97.11	1244.4	0	181.5	543.31	0	198.44	503.32
FBtr0072566	1	3	2	0	2	2	0	0
FBtr0072568	0	0	4	0	5	5	1	5
FBtr0072569	0	0	0	0	0	0	0	0
FBtr0072570	161.07	166.62	131.86	329.92	176.81	195.87	379.51	298.62
FBtr0072571	52.39	0	12	0	0	0	0	0
FBtr0072572	13.38	87.48	36.4	18.97	37.39	3.52	17.86	25.35
FBtr0072573	0	0	0	0	0	0	0	0
FBtr0072574	227	606.99	509.01	267	313.96	486	285	340.19
FBtr0072576	328	472	204	205	397.5	99	61	183
FBtr0072577	32.64	88.35	35.98	35.65	55.49	45.22	25.15	63.93
FBtr0072578	858	1584.61	2945	1035	1255.99	2498.01	1195	1338.47
FBtr0072583	1687.09	1567.24	1379.41	2196.23	1824.64	3170.02	2687.3	2521.1
FBtr0072584	154.74	146.63	293.17	87.38	191.2	469.12	338.5	327.84
FBtr0072585	0	6.95	49.87	8	9.4	47.24	7.06	15.24
FBtr0072586	21.32	164.01	120.89	0	53.13	188.99	72	0
FBtr0072587	18	144	44	27	159	40	51	110
FBtr0072589	76.53	613.96	314.37	116.98	241.31	357.52	158.77	153.91
FBtr0072592	18	42.97	43	12	19	33	5	25
FBtr0072593	334.6	872.01	507.49	355.51	629.23	354.82	275.07	549.51
FBtr0072594	8	30.91	25	4	8	32	3	10
FBtr0072596	114	145	48	73	118.49	24	36	118
FBtr0072597	4567.69	4048.34	3941.68	4131.71	2723.04	2293.43	2112.72	2437.16
FBtr0072599	0	0	0	0	0	0	0	0
FBtr0072601	76.01	159.72	101	66	97.03	80.34	23.67	81.49
FBtr0072602	34	104.89	44.81	0	47.2	116.25	10.65	75.95
FBtr0072603	75.89	82.49	20.71	86.04	40.72	60.81	44.13	99.36
FBtr0072604	54.15	20.25	60.83	0	46.78	50.86	77.06	0
FBtr0072605	122	298	303.96	77	128.48	296	144	243
FBtr0072606	2	14	5	5	1	8	3	10
FBtr0072607	121.71	288.29	138.04	125.7	230.03	166.55	137.71	232.15
FBtr0072608	6	35	24	3	8	15	2	18.01
FBtr0072609	3	26	15	5	16	70	6	12
FBtr0072610	304	863.66	827.65	368	563	1049	241.88	524
FBtr0072611	19.75	221.76	141.94	34.4	121.76	97.64	0	138.1
FBtr0072612	0	5.07	79.54	37.02	52.45	44.65	0	74.06
FBtr0072613	67	215.87	125.46	21.5	81.55	120.35	0	53.94
FBtr0072614	0	0	0	3.49	0	0	41	0
FBtr0072619	0	5	0	3	4	4	0	7
FBtr0072621	11.45	6.74	11.02	0	0	0	0	0
FBtr0072622	340.55	361.33	133.01	311	319	107	236	297.18
FBtr0072625	0	10	0	0	0	0	0	3
FBtr0072626	0	1	0	0	0	0	0	4
FBtr0072627	0	0	0	0	0	0	0	0
FBtr0072628	0	0	0	0	1	0	0	0
FBtr0072630	0	0	0	0	0	0	0	0
FBtr0072631	0	0	0	0	0	0	1	2
FBtr0072633	0	0	0	0	0	0	0	1
FBtr0072634	0	0	0	0	0	0	0	0
FBtr0072635	11	13.71	0	5	15	0	2	8
FBtr0072637	0	0	0	0	0	0	0	0
FBtr0072638	0	0	0	0	0	0	0	2
FBtr0072639	0.49	0.78	0.53	0.42	0.5	0	0.22	0
FBtr0072642	0	0	0	0	0	0	0	0
FBtr0072644	560.96	1110	796.23	479.87	625.53	748.96	272.88	560.23
FBtr0072645	69.36	534.04	217.8	105.18	86.07	270.8	117.65	258.38
FBtr0072646	3.52	6.04	14.35	3.62	0	3.2	0	7.07
FBtr0072647	0	0	0	0	0	0	0	0
FBtr0072648	0	0	29.67	15.94	5.28	14.01	0	3.82
FBtr0072649	37.16	111.83	58.77	38.39	85.3	79.03	62.47	147.54
FBtr0072651	0	0	0	0	1.15	0	1	0
FBtr0072652	1244.93	1421.04	1035.18	1365.01	1223.72	919.17	1257.54	1143.42
FBtr0072653	14	12	13	13	8	18	14	9
FBtr0072655	0	0	0	0	0	2.5	0	0
FBtr0072657	0	3.5	3.5	0.78	0	0	0	1.05
FBtr0072659	0	3	3	3	4.39	2	3.63	5
FBtr0072660	0	0	0	0	0	0	0	0
FBtr0072661	1	0	0	0	1.61	0	1.37	0
FBtr0072662	0	0	3	0	2	0	0	0
FBtr0072663	268	543	493	318	306	427	267	404.82
FBtr0072667	515	493.12	181	459	393	115	275	333
FBtr0072668	61.5	0	0	0	0	0	7.06	0
FBtr0072669	686.48	1490	853.28	712	1016.26	736.04	595.26	889.14
FBtr0072670	116.28	0	0	0.3	22.11	0	193.9	0
FBtr0072671	390.44	918.35	955.2	529.14	620.68	693.01	609.91	870.81
FBtr0072672	829.96	1280.31	1056.01	1411.08	688.12	839.5	547.41	656.59
FBtr0072673	282.1	572.68	581.05	254.95	0	391.56	164.16	0
FBtr0072674	755.67	573.93	90.78	656.68	636.97	314.92	553.76	562.41
FBtr0072675	88.26	229.41	404.35	63.29	151.28	39.19	38.67	0
FBtr0072676	1287.17	1123.18	428.38	928.21	956.09	261.06	788.17	792.56
FBtr0072677	1074.35	1050.76	484.09	1000.78	865.91	251.04	652.83	763.88
FBtr0072678	10	6	15	5	8	1	6	24
FBtr0072679	656	1389.56	1038.96	742.71	1045.38	1153.54	622.78	954.14
FBtr0072680	16.69	19.25	21.7	11.68	20.33	6.35	6.65	12.15
FBtr0072681	19	59	76	22	41	125	18	83
FBtr0072692	0	0	0	0	0	0	0	0
FBtr0072693	0	0	0	0	0	0	0	0
FBtr0072694	368.12	639.91	1087.23	321.3	632.36	1775.21	499.13	903.95
FBtr0072695	0	0	0	0	3	0	0	3.98
FBtr0072697	32.55	76.6	73.48	70.72	71.51	0	294.8	0
FBtr0072698	53.71	0	0	31.74	94	0	0	0
FBtr0072699	0	40.71	38.8	51.08	47.44	0	102.82	0
FBtr0072700	0	26.5	12.96	23.69	0	12.67	0	13.34
FBtr0072701	60.02	0	0	0	113.46	35.31	0	0
FBtr0072702	434.09	246.99	108.86	574.34	445.42	0	51.36	386.63
FBtr0072703	0	0.02	149.86	0	0.01	0	103.35	0
FBtr0072704	186.25	219.22	214.22	143.17	104.94	78.4	178.61	135.5
FBtr0072705	0.34	0	0	0	35.98	0	0	0
FBtr0072706	1292.73	2311	796	1485	1192	595	1273	1302
FBtr0072707	46.71	60.12	82.04	71.75	68.19	23.89	0	0
FBtr0072708	0	0	26.73	0	0	15.53	34.29	43.9
FBtr0072709	802.43	1461.74	1157.29	796.98	662.75	1042.6	728.73	901.78
FBtr0072710	9.88	15.57	0	82.49	37.18	13.22	8.77	0
FBtr0072711	101.02	233.38	204.84	16.61	255.76	206.53	60.47	209.59
FBtr0072712	4.66	12.75	13	0	3.53	0	0	4.54
FBtr0072713	9.34	324.25	0	79	670.46	14	16	269.46
FBtr0072714	3	3	1	1	1	2	0	1
FBtr0072716	18.27	60.08	0	0	22.73	0	0	7.43
FBtr0072717	194.68	220.21	323.87	349.36	117.13	215.57	127.94	203.25
FBtr0072718	424.72	742.75	476.77	335.96	540.33	299.3	271.7	505.58
FBtr0072719	709.7	767.37	1013.4	816.24	874.53	541.2	550.66	923.64
FBtr0072720	0	0	0	0	0	0	0	2
FBtr0072721	91.09	152.98	377.41	154.54	57.6	157.9	122	170.31
FBtr0072722	23.3	0	70.69	45.54	45.1	34.42	0	39.21
FBtr0072723	0	16.33	10.43	2.95	23.41	3.84	2.93	25.6
FBtr0072724	11	25	3	7	27	6	7	34
FBtr0072725	27.51	56	51	13.2	19.24	23	0	29
FBtr0072726	0	0	0	11.8	13.76	0	13	0
FBtr0072727	0	0	0	0	0	0	0	0
FBtr0072728	885	769	836.72	1436	950.74	970.96	1789.91	1299.96
FBtr0072729	102.18	282.53	164.54	30.98	99.52	110.43	0	152.42
FBtr0072730	0.98	717.28	569.73	0	0	430.5	10.5	368.75
FBtr0072731	23	63	10	11	55	3	16	53
FBtr0072732	0	0	0	0	0	0	0	0
FBtr0072733	17	70	3	12	18.85	2	1	125
FBtr0072734	2	0	0	0	0	1	0	0
FBtr0072735	79.11	287.17	0	356.23	93.38	64	172.76	378.96
FBtr0072736	0	268.67	361.11	0	166.41	312.62	112.49	63.8
FBtr0072737	229.89	513.84	478.02	84.77	376.39	615.38	121.76	349.24
FBtr0072738	1606.43	4206.55	2515.19	2106.12	1512.18	2910.83	2589.16	2617.09
FBtr0072739	14.85	195.67	128.22	15.7	14.87	104.9	0	124.47
FBtr0072740	0	108.73	67.67	31.95	31.13	91.8	0	18.83
FBtr0072741	796.12	281.56	303.93	837.59	1372.22	577.44	470.6	958.9
FBtr0072742	122	841	319.88	198.96	346.97	509.76	166	461.3
FBtr0072743	13.88	105.88	84.15	35	18.56	95.65	25.22	67.74
FBtr0072744	3	25	17	5	15	8	9	19
FBtr0072745	733.33	1688.33	1842.57	973.05	1381.42	2201.61	906.53	2038.16
FBtr0072746	337.06	788.73	679.33	576.13	738.61	782.69	552.1	784.41
FBtr0072747	280.68	1346.84	748.07	442.42	996.74	703.5	846.45	1327.58
FBtr0072754	65.45	91.3	14.17	163.89	47.36	0	14.56	41.29
FBtr0072755	244.08	301.6	178.23	126.84	228.86	174.56	193.57	192.39
FBtr0072757	170.47	329.09	313.6	162.27	245.61	281.45	112.87	182.32
FBtr0072758	13.5	33.5	51.5	23.5	34	42.5	16.5	44
FBtr0072759	17	82.77	41	32.79	52	41	69	52
FBtr0072760	10	26	13	7	12	9	0	13
FBtr0072761	28	92.43	51.8	35	45.94	4.12	0	16.35
FBtr0072762	469.72	616.32	324.27	580.84	597.14	372.21	372.32	581.98
FBtr0072763	17.33	109	66.64	17.19	45	37.9	57	77.14
FBtr0072764	0	12	7	2	5	6	0	2
FBtr0072766	16	15	23	18	10	12	2	12
FBtr0072767	0.04	88.41	238.23	0	259.19	77.21	0	43.59
FBtr0072768	16.59	0	0	0	0	0	0	0
FBtr0072769	0	0	0	78.65	0	37.22	0	123.88
[truncated: 28,506 more rows]
